# Supplementary material for: Ferroptosis-related genes in cervical cancer as biomarkers for predicting the prognosis of gynecological tumors
Source: Front Mol Biosci. 2023 Apr 28;10:1188027. doi: 10.3389/fmolb.2023.1188027 (PMC10175786; doi:10.3389/fmolb.2023.1188027)
Supplement: Supplementary file 2 [file Table2.XLSX]

## Sheet: Sheet1
GSE9750	GSE7410	GSE63514	Ferrotosis genes
CRNN	LGI4	CDKN2A	TP53
CRISP3	CDKN2A	CRISP3	HMOX1
KRT1	LOC284112	SYCP2	GPX4
RHCG	GDF7	ELAVL2	SLC7A11
KRT4	C1QTNF7	CRISP2	TFRC
DSG1	ASPA	TCAM1P	NCOA4
MAL	DCLK1	UPK1A	ALOX15
SLURP1	GAL3ST4	HS6ST2	ACSL4
ALOX12	DBF4	SYNGR3	SAT1
ENDOU	ATP1B2	CRNN	FTH1
SPRR2B	USP54	ABCA17P	ACSL3
SPRR3	STAB1	RPTN	HSPB1
CRCT1	OLFML3	ZBED2	ALOX12
TMPRSS11E	CDKN2A	CRCT1	AKR1C1
SCEL	MUSTN1	ALOX12	AIFM2
SPINK5	SCARA5	ZFR2	CBS
KLK12	ZNF135	LCE3D	AKR1C3
HOPX	EMCN	C1orf177	AKR1C2
SPRR2C	MYO15B	MMP12	NFS1
CLCA4	ABCG2	SPINK7	NFE2L2
KRT13	ADGRA2	EDN3	TF
ALOX12B	CADPS	PPP1R3C	FTMT
EDN3	HSPA12B	MLF1	CYBB
CWH43	GABRQ	FMO2	SLC3A2
SPRR1A	BICC1	PHYHIP	VDAC2
EREG	PLPPR2	CTHRC1	FTL
UPK1A	TNS2	MAL	FH
CLIC3	OLFML1	FAM3D	CARS1
SPRR1B	PI16	KLHDC7B	LAMP2
BBOX1	NTNG1	BRIP1	PROM2
IVL	GPR20	AIM2	PRDX6
GYS2	NPY	ALOX15B	ELAVL1
PPP1R3C	SLC2A13	GREB1	MAP3K5
LOR	ATP1A2	ZIC2	MAPK1
SOSTDC1	COL6A2	APOC1	CA9
TGM3	SOX10	CTA-384D8.35	IDH1
MMP1	TPX2	SLURP1	HSPA5
KLK13	FOXF1	E2F7	PLIN2
S100A7	LINC01101	HENMT1	GABPB1
KLK10	ENPP1	RBM20	MIR9-1
ZNF750	DKK2	NEFH	JUN
FOSB	CGNL1	SOSTDC1	HELLS
KLK11	KIF23	TMPRSS11B	NF2
CRYAB	FBXL7	MYO3A	SESN2
CDA	THSD7A	DDIAS	ATF4
LYPD3	PLK1	TPRG1	TNFAIP3
SLC27A6	KNTC1	EREG	ARNTL
TMPRSS11D	RBM24	SBSN	PRKAA1
HPGD	MATN4	SFTA2	LINC00336
CDKN2A	LRFN5	C18orf54	CD44
GPX3	COL14A1	LINC00925	MAP1LC3B
KRT6B	VCPIP1	GYS2	ATG5
AKR1B10	PDCD11	CA9	ATG7
LY6D	GRM5	CITED4	GSS
TGM1	OGN	DMKN	LPCAT3
PI3	CDR1	PRIM1	STEAP3
SLC24A3	SGO1	CDC7	GCLM
CALML3	TMCC2	IFI44L	GCLC
PTGDS	CHAF1B	CXCL8	GOT1
NOD2	KIAA0408	MMP9	CISD1
ESR1	CKMT2	DTL	PEBP1
FCER1A	JAM2	POLE2	FANCD2
CXCR2	SPAG5	CLIC3	OTUB1
CALML5	MRVI1	CENPK	ALOX15B
DSC2	SLC12A3	KRT2	NGB
PKP1	TMEM198	CXCL9	TGFBR1
ACPP	BCHE	C3orf70	YWHAE
SERPINB4	DENND2A	KIF23	MIR4715
KLK7	RACGAP1	CENPE	RIPK1
HELLS	CDT1	KIF15	HIF1A
NEK2	CSN1S1	CYP4F22	RB1
NPY1R	TRAF3	ENDOU	AURKA
KRT14	TRUB1	BMP8B	BAP1
CLCA2	WFIKKN1	CD163	HMGB1
CRABP2	OR6K2	WDR66	NOX1
PRSS3	DNAJC22	GINS2	ZEB1
SPARCL1	ACE	NETO2	ALOX5
S100A9	EYA1	SPP1	EMC2
GJA1	C1QTNF7	SPAG5	RPL8
LGALSL	ASPM	APOBEC3B	ABCC1
CXCL14	CGNL1	CCNE2	NQO1
SERPINB13	CLDN5	MTFR2	G6PD
KLF4	ZNF521	CDC25C	KEAP1
COL21A1	FEN1	CASC5	CS
KRT7	EXO1	RMI2	PGD
S100A12	KNTC1	NUF2	FADS2
DSG3	OR4K1	LOC375196	CHAC1
LY6G6C	TRPC1	UHRF1	IREB2
PAMR1	SNX21	DPP4	ATP5MC3
CEACAM7	OGG1	PLK4	ACSF2
ABCA8	SOBP	CDA	SLC39A8
NDRG4	FAM65C	KIF2C	MAP1LC3A
FLG	GRPR	CENPQ	SLC11A2
MXD1	KIAA1683	FAM111B	PCBP1
TP53AIP1	EDNRA	ESR1	ACSL6
NSG1	SHANK3	WDHD1	SLC39A14
CHL1	FGF9	CENPO	MAP1LC3C
EPB41L3	SEMA6D	TMEM229B	SAT2
FGFR2	KNTC1	ZNF367	PCBP2
CSTA	HTR2C	OIP5	VDAC3
SYNGR3	NAXD	KIF4A	SLC40A1
INHBA	PHKA1	FANCA	ACSL5
KRT6A	KIF4A	TGM3	ACSL1
SEPP1	SLC38A3	TMPRSS11E	CP
SERPINB3	NUDT10	CST6	PRNP
EMP1	ASCL1	PRSS27	DECR1
CYP2C18	KRT38	HOXC6	G3BP1
HSPB8	PDE1A	C9orf84	CCL5
IL1RN	SH2D5	SPINK5	MIR424
PPL	CDCA2	ATAD2	PTEN
LPAR6	BARHL1	KIAA2022	STYK1
CD36	NBL1	CHEK1	CTSB
SERPINB2	RUNDC3B	MYZAP	WWTR1
KRT2	MAPK8IP1	ANKRD36BP2	NEDD4L
KCNK7	ERVW-1	MKI67	PARK7
DKK2	CACNA1G	WDR76	LONP1
MAOB	CEP55	CDKN3	MIR761
COL14A1	MITF	ADAMDEC1	EGLN1
SYCP2	CCNO	LRR1	GABPB1-AS1
ZNF135	WDHD1	TTK	ABCB6
S100A8	PMP2	CENPI	MIR214
KRT16	KRTAP13-1	BBOX1	YAP1
ZBED2	NCAM1	CRYAB	ITGA6
COL17A1	NACAD	GATSL3	CYB5R1
MSLN	HYDIN	NEK2	BECN1
CYP3A7-CYP3AP1	FANCI	FAM26F	SREBF1
KRT15	RBM45	PRSS3P2	ITGB8
CLDN17	MCM6	TIPIN	ABCB10
SPINK2	GDNF	C5orf34	IDH2
IL1R2	MCM5	RDH12	POR
CFD	ADD2	RBL1	PVT1
DCN	FANCA	NUSAP1	CDKN2A
GINS2	KCNA5	APOD	HDDC3
WISP2	KIF2C	DNA2	DNAJB6
PRSS2	LOC100128164	LINC01305	MYC
KLK8	ZNF587	SCNN1B	LTF
IL18	NOSTRIN	ATP6V1C2	MIR137
EPHX3	OR2H2	DEPDC1	HNRNPA1
FOS	GIF	KIF14	RELA
PLA2G3	TIE1	CEACAM7	LINC00472
PDZRN3	MRGPRF	PRAC1	SOCS1
GSTA4	BTNL9	NRIP3	TTBK2
AURKA	PHOX2B	FOXM1	AHCY
FGFBP1	NUSAP1	KIAA1524	MIR326
CYP3A5	CHAF1B	CENPN	SIRT3
NAV3	SLC7A14	ASPM	MT1G
C1orf116	LOC105371352	CYP2B7P	TLR4
CXCL13	FANCI	STIL	TUBE1
FOXM1	KNDC1	EPB41L3	CHMP6
IGFBP5	ZNF414	PNLIPRP3	SLC2A8
SAC3D1	UBE2T	DLGAP5	BNIP3
CDCA8	HSPB2	FST	TMBIM4
APOD	LOC102606465	C1orf112	BRD4
ID4	FANCD2	RP11-1L12.3	MAPK14
DSC1	CACNB2	ESCO2	MIR17
BEX4	BPNT1	LIN9	LOC390705
EMCN	WDHD1	LHX2	MAFG
TBX3	RFX1	CDC6	ATP6V1G2
AREG	BLM	RFC4	NOS2
CST6	BLID	SLC15A1	TRIB3
PDGFD	EXO1	KNTC1	ALOXE3
POF1B	DBF4	SHCBP1	PML
NCAPH	TMPO	KLK6	LURAP1L
RAB25	ALOX12	TMEM132C	OXSR1
C2orf54	CDCA8	HMMR	ZNF419
CXCL8	WDR25	CABLES2	YY1AP1
DTL	TIMELESS	FLG-AS1	CDKN1A
CENPN	KRTAP7-1	RAB11B-AS1	MIR30B
TPPP3	CD34	RIBC2	SLC2A14
KLK6	CDT1	CDK1	PLIN4
IL36RN	MEOX2	MCM2	DDIT4
CHAF1B	RORC	CAPN5	MIR9-3
TUBB2A	GRK1	CEP55	HERPUD1
TMEM45A	FGF7	MYBL2	SCD
IGF1	MSX1	NDC80	EIF2S1
CDC45	CCL25	CEP128	STAT3
SERPINH1	IL17D	GAS2L3	ISCU
TRHDE	LCN12	MAB21L3	CAPG
ZNF185	IGFBP5	FAM86A	SLC2A12
DPP4	EGFL7	MELK	SQSTM1
CDC25A	MSX1	SGOL2	HIC1
CYP4B1	SARDH	LOC441178	ATF3
TGM5	TM4SF5	CCDC64B	DUSP1
RRAGD	CDK1	RAD51AP1	GLUT13
NEBL	ADGRA2	TOM1	CHMP5
HBEGF	TNRC18	ZG16B	EGFR
SPP1	FXYD6	C2orf54	LOC284561
ZSCAN18	KCNN3	SLC16A9	DRD5
ITM2A	FAM107A	TDRD9	NOX4
FXYD1	KCNF1	SLC46A2	ATM
ACOX2	TGFBR3	GGTLC1	ARRDC3
KAT2B	C17orf51	PKMYT1	SLC1A4
LCN2	SLC15A1	ZGRF1	PSAT1
NAP1L3	ITIH6	ACOX2	GCH1
OLFM4	CPXM2	CTTNBP2	IFNG
MCM2	MB21D1	ZNF300P1	SLC2A6
CDHR1	HSPA12A	SPINK6	ALB
ZNF91	PHF21B	HELLS	GPX2
PITX1	MYL3	KIF11	SLC2A3
SH3BGRL	F10	KLK12	HRAS
PHYHIP	E2F7	MAP4K1	SELENOS
GDF15	RPS6KA6	UGT2B17	NOX3
DUOX1	TRH	RFC3	HSD17B11
MUC16	RTN4RL1	DEPDC1B	PCK2
SERPINB1	MELK	PGR	RRM2
BCHE	TPM3	TRIP13	VEGFA
RAD54L	TAS2R13	GINS1	NOX5
METTL7A	DBF4	IL36RN	AGPAT3
PPFIBP2	SPICE1	FOXD1	RGS4
DOCK10	FAM49B	CENPF	ZFP69B
PTK6	TEK	THSD4	CAV1
CIDEA	ANLN	PLA2G7	CEBPG
BLNK	SOCS7	PADI1	MAPK3
RAPGEFL1	CA8	RP11-774O3.3	DUOX2
TRPS1	DCN	ZNF844	TXNRD1
S100A14	RAD54L	CXCL10	MT3
AQP3	RAD51	NDN	TSC22D3
SLC39A2	CHAF1B	UGT8	MIOX
EPHA3	CENPK	PTCRA	TAZ
MAF	TAS2R43	PLA2G4F	PRDX1
ABI3BP	TPM3	RAD54L	MTDH
SULT2B1	CFC1	MX2	ASNS
CERS4	CHRNE	HLTF	KRAS
AIM1L	PSMD5-AS1	HOXB8	HNF4A
FMO2	FAM110D	ZNF677	DRD4
KANK1	TPCN2	BUB1B	TXNIP
SCUBE2	PRC1	MAP7D2	NNMT
LDB2	TPCN1	TCF19	EGLN2
HPSE2	PAX7	CDCA5	TP63
CYP39A1	HPCA	CYSRT1	STMN1
ISG15	DBF4	EAF2	NRAS
OCA2	SLFNL1	AR	HSF1
DEFB1	EMCN	CWH43	SLC2A1
MALL	ITGA11	HPGD	XBP1
GLTP	TYMP	GCNT3	SETD1B
SFRP1	ECT2	BUB1	ALOX12B
ELOVL4	CACNG5	ANLN	UBC
EVPL	HIF3A	CSPG5	KLHL24
HOXC6	KNTC1	CMPK2	EIF2AK4
WISP3	KIAA0101	SLC27A6	MIR9-2
MAFB	C14orf37	BCO2	DUOX1
CENPM	KNG1	TMEM194A	SNORA16A
DNASE1L3	C8orf33	CDCA2	HBA1
SLC16A6	PGM5	IQGAP3	DLD
ARHGEF26	C3orf18	MCM6	PIR
AR	PID1	SNORA68	CD82
RAB38	ADCY4	RP1-93H18.6	GSK3B
HLA-DQB2	DNAJC9	EXO1	TFAP2A
GATM	TPM3	SCNN1G	RPL10
PALMD	CPO	UBE2T	KIAA1614
NTRK2	SLC9B1	GPX3	PFN2
PCDH9	GTF3C2	KIF20A	TEX264
ECT2	ARC	RGS20	YBX1
CD207	WDHD1	ECT2	MAP4
TTC39A	COX4I2	CXCL1	CNBP
ZFP36	RASL12	SPNS2	CCT4
AVPR1B	SMAD9	TBX3	RPL26
KLRB1	TCEB3B	DONSON	PANX1
TM7SF2	EXO1	MCM5	PRKAA2
OVOL1	CENPF	MYO5C	ACVR1B
CD177	CHAF1B	HERC5	PLA2G6
CEP55	CENPE	PRC1	RNF113A
CACNA2D3	NETO2	SLC7A7	ANXA1
WNT4	RACGAP1	RRM2	EWSR1
KRT5	GDAP1L1	SPC25	VAPB
PDLIM2	KNTC1	CCDC88A	H2AC21
MPZL2	RIT2	GBP5	RPL7
FCGBP	PIGS	KLK13	ZFP36
ALOX15B	PLPP7	MCM8	TNF
PELI1	NKX6-2	AURKA	CBX3
SMPDL3A	EXO1	FAM64A	SIAH2
TYMS	EBF1	CDC45	PCBP3
SCNN1B	IGFBP5	UPK1B	RPLP0
HLF	CENPN	FANCI	HNRNPD
ZNF493	CDK18	MIR31HG	DLST
GOLM1	PGR	PDZRN3	PDIA6
CAB39L	KLHL17	NDRG4	YWHAG
CENPE	GPD2	POLQ	MIR7-1
ZNF415	SSC5D	GPAT2	RPL13A
DACH1	CHAF1B	ZYG11A	DPYSL2
ZNF273	H2AFV	KLK11	RACK1
MYBL2	LOC441178	FOXF2	RPL36A
GEM	CHAF1B	IVL	ATP5F1B
ENO2	ZNF585A	CD14	TUBA1A
DSG2	CYP4F22	RNASEH2A	RPS7
ZNF254	ECSCR	ZNF439	HMGN1
VSNL1	NRG2	CHMP6	VIM
SLC18A2	RAB3C	SLC15A3	SNRPC
GULP1	LRCH2	C15orf52	SNRPD1
CLDN8	LEF1-AS1	EPHX2	UBA1
DUSP1	KLK6	MCM10	FASN
OR2F1	OR8D2	SLFN11	HNRNPA3
CD1C	NUF2	TF	NOLC1
PROS1	FAM198A	HINT3	FAM120A
SULT1E1	NF2	MICB	RTL1
STX11	SCARF2	C6orf1	IGHG4
KIF18B	CDH7	RP11-932O9.10	TIGAR
TMEM100	KANK2	E2F1	HILPDA
ANK2	DNM3OS	NIPAL4	MYH10
ANXA1	TK1	CENPJ	RUVBL1
ATP13A2	NOP9	WDR5B	SMC3
MEOX2	INSM2	BLM	PDIA3
SERPINB5	WDHD1	CTLA4	HADHA
TRIM29	REG3A	PLEKHG4	CCT5
KIF20A	CHAF1B	FAM102B	XRCC5
LRP1B	TNXB	RMI1	ENO2
KRT76	DST	POLA1	UCHL1
ARMCX1	RCAN2	STMN1	IGKC
FABP5	PGR	IGFBP6	WBP11
HNMT	THSD4	DLEU2	MDM2
OMD	CRYBB1	PLAUR	KSR2
NAP1L2	PCDHGB2	BIRC5	RBM10
GHR	TLCD2	ASB2	RUFY3
MFAP4	HAUS8	SLC7A2	MIF
EPHX2	BPIFB3	MDK	CNTNAP4
TACC3	PKMYT1	WNT4	NEDD4
TPX2	EDNRA	TOP2A	YTHDF3
KNTC1	TROAP	MND1	RPL5
MOCOS	ADAMTS5	IRX2	HSPA9
GINS1	EZH2	PRSS2	LRPPRC
BARX2	DOK1	NUP62CL	EIF4A1
PODXL2	RUNX1T1	CXCL11	GUCY1A1
POLA2	SLC7A9	IL17C	TBC1D5
EHF	OR1N2	C1QB	FSCN1
CDC20	TPM3	SLC5A1	MUC16
ISL1	ZNF44	GNG2	RPL15
ASPM	RGS11	LDOC1	PRC1
CX3CR1	PTTG1	LRP8	ATP5F1A
ABCA12	TYMS	PLA2G6	NACA
MREG	CDC45	CAPS	RPS3A
CORIN	C21orf2	MFI2	H2AC1
IFI44L	ZNF101	NCAPG	ITIH3
KIF14	TMSB4Y	BORA	RPA2
TRAF4	CENPN	ADAMTSL4	KBTBD3
KRT10	MYRIP	RGS1	CFL1
DKK4	WDHD1	CD274	ACTBL2
EPCAM	E2F3	A2ML1	CKB
CEACAM6	CHAF1B	ENO2	MUC1
GPR1	KIAA1211	E2F8	MYL6B
MELK	CYP46A1	LINC01214	EPAS1
PDGFRA	DIO3OS	BARD1	VDAC1
MCM5	PARP1	TOPBP1	RPL34
SFTPD	RRM2	ZCWPW1	KHDRBS1
MAGEL2	GPRASP1	INHBA	MYH9
ARSF	ULK2	IGFBP5	HNRNPM
RAI2	FANCA	SH3BGRL2	ERH
TSPAN1	TRIM36	TDRKH	XRCC6
RIBC2	ZNF704	KLHL35	G0S2
KLK5	NCAPH	IRF2BP1	SLC25A31
F10	TCTE3	RSRC1	TUBA4B
NDN	DPY19L2	ZNF415	GPI
TOLLIP	MYOT	IFI44	ABRAXAS2
THSD4	DPT	CDT1	TGFB1
CEACAM5	ADCY1	CCDC88B	MAP1LC3B2
TNNT1	ESM1	TK1	CCT8
EPHA1	BUB1	RFPL1S	SSBP1
ARG1	IQSEC3	RSPH1	RPS4X
CRISP2	ABRA	ANKRD35	PDIA4
ECM1	PRICKLE2	EZH2	RUFY1
PLXDC2	DBF4	ZNF365	LDHB
NYNRIN	ZNF772	CDCA3	ATG16L1
FRMD4B	ACSS3	TMEM184A	SNRPA
PRRX1	RALGAPA1	CDC20	RPL30
SUSD4	SDPR	SUV39H2	CASP8
ARC	SMIM10L2B	C3orf52	ACTC1
CSTB	KCNB1	HOXD11	RPLP2
BNIP3	DBF4	LAMP3	HNRNPL
RGS5	GDPD4	WNK3	IGLV3-19
XCL1	CLIC5	TFR2	RPL38
SFRP4	SOX1	NCAPG2	CCT3
CEL	ROBO2	KIFC1	ALDOA
SLC5A1	CDH18	ZNF320	SNRPF
TF	DNAH14	RP3-334F4.1	HSP90B1
CD69	KCNIP2	C15orf59	USP44
RFC4	RAI2	MESP2	SNU13
AASS	HSPB7	RSAD2	IGKV1-5
SLC16A7	LY6K	BEX4	ANO6
IGFBP2	CENPU	SAMD5	CCT6A
RGS1	UCK2	CXCR4	DUT
NDUFA4L2	LOC642852	NDE1	RPS13
FGF14	DPT	FOXRED2	TUBB4A
SERPINF1	SEZ6	DSCC1	RPSA
ELF5	KPNA2	RNF212	GSTP1
TRAV12-2	HTR6	IL1R2	SRSF8
UPP1	HAND2	OASL	TRIM28
LEPREL4	C7orf50	CCDC150	PTBP1
BIRC5	MCM2	DBF4	CFTR
HLA-DRA	LMO3	IFIT3	FBXW7
KRT36	DLGAP5	USP18	WTAP
PERP	MICU3	NAP1L2	MDM4
NUP62CL	CENPE	FAM13C	BANF1
PGBD5	NR2F2	SMIM5	GNB3
P2RX5	PCSK6	IQCG	ALYREF
CLTB	HS3ST5	C2orf88	PRDX2
SLC52A1	CENPE	TYMS	NAP1L1
ZNF711	RAPGEF4	TEX30	PLXNA4
KRT19	PRUNE2	LRRCC1	VAPA
PDZK1IP1	TGM4	FAM184A	YWHAB
NMU	LOC84843	CCDC138	YWHAZ
MCM10	DBF4	HCG22	PGK1
MPHOSPH9	CNTN2	CCND1	DHX9
PRSS3P2	DIXDC1	ANPEP	SNRPD2
NR3C2	DBF4	ZWINT	HP
KIF4A	GART	SLFN13	HMGCR
PLOD2	CENPE	CRABP2	PHKG2
UBE2C	FAM64A	CCDC15	ACACA
TUBA1A	NAP1L3	CSF3	FDFT1
DLGAP5	PMEL	TMEM71	PTGS2
CENPF	BIRC5	C17orf59	SQLE
KLF8	CENPN	ZWILCH	DPP4
CDT1	WBSCR17	SH3PXD2A-AS1	ACO1
EGR3	DERL1	CCNB1	CRYAB
MAP3K1	LY6K	SULT2B1	HSBP1
ELL2	TFEC	CDC25B	SLC1A5
ME1	PTTG2	BCL7A	CARS
PAQR5	CELA1	RHEBL1	GLS2
SLC6A8	MCM4	LRRC17
PLBD1	PRL	FBXO5
FOXD1	KIF18B	HAUS8
PTGIS	APEH	S100P
ATAD2	CDC6	CYP27B1
CPEB3	DDX39A	HOXD10
TOP2A	LOC284242	TBC1D30
PRC1	GALNT16	HSPBAP1
LPCAT1	RHOF	TMEM97
MT1M	ADRA1A	CELSR3
GAB1	LOC100129503	RAD51
CCNF	RSPO2	HSD3B7
PEG3	SFTPA2	CFD
CDSN	ROBO4	RAET1E
KLF6	SPATA8	UNC5CL
SASH1	ECM2	PDGFD
TM4SF1	RASGRP1	NCK1-AS1
CENPI	GATS	NCAPH
XRCC3	CYP1A1	PSCA
NAALAD2	GADD45G	UBL7-AS1
MCM7	AVPR1A	TM7SF2
TEF	SLIT2	RECQL4
CLDN4	OR2T8	MYL5
DPT	TUBB2B	KIAA0101
PIM1	SPG20	TGM5
DSC3	CPED1	PHF19
ARHGAP4	CAPN11	MCM3
BST2	LRP8	GZMB
CCL18	COL6A3	STRA6
SYT17	SLC36A2	ZNF134
SLPI	ZBTB40	MIS18BP1
DGKD	ATOH8	MCM4
NUP62	SGTB	HOPX
WARS	DTL	LMNB1
SLC15A3	CHRM3	CCNB2
CDR2L	CYP3A43	USP49
OGN	SLIT3	CHML
EPB41L4A-AS2	GPR173	SAMSN1
LRFN4	CRISP3	SCCPDH
APOL1	PCYT1B	RP11-846E15.4
SLC9A1	SLC6A6	LOX
GOLGA6A	ST6GALNAC3	PRTFDC1
CCL2	CRYBA2	CXCR2
KLF3-AS1	LINC01314	CCSAP
RUNDC3B	LPAR1	TIMELESS
CDR1	BDNF	GSDMB
UNC93A	GART	NUP107
CDCA3	CENPE	POLE
SPAG5	KIF20A	TCOF1
IL25	MTHFD2	SLC37A1
STMN2	KIF1A	ZNF667-AS1
SLC22A3	DENND1C	DSN1
KIF23	MMAB	CXCL14
PKP3	CCL23	SMOX
ABLIM1	FANCA	CDCA8
FETUB	LOC101928087	SOX2
HLA-DPB1	HIST1H1E	VRK1
NUP210	ORAI2	PTPRCAP
CEP72	COL21A1	SERPINB9P1
TST	CPQ	SORBS2
RGCC	GINS2	SLC25A42
GDPD3	TRPM3	SLAMF8
EIF4EBP1	C9orf47	ANKRD32
EMC9	PRICKLE1	CKS2
EYA1	TEX33	ZNF667
SPAG16	FBXL22	VSIG2
PRDM1	EXO1	INSIG1
IGHM	IFI30	C22orf39
FZD10	LTBP2	LOC100505715
AC012065.7	NDP	KLK8
MDK	CYP2A7	LINC01094
RYR1	SLC4A2	SLC34A2
ZC4H2	TEX12	IL18
RRM2	MARVELD3	RARG
NEFM	PDE6G	ABTB2
PLCD1	ADRA1B	C9orf40
KRT81	LINC01095	CEP152
SVEP1	ZNF346	CYP3A5
UBE2S	NCAM2	ST6GAL2
VAC14	ZNF570	GPLD1
IL20RA	CARMN	TNFSF13B
NTF3	TCEAL1	SYNM
MAFF	LRTM2	ZSCAN18
GJB5	TOP2A	MGLL
DUSP4	HIST2H2BD	CDC25A
CEACAM1	FRRS1L	PTP4A3
ARHGAP6	SERP2	PTK6
SCNN1A	PNMT	CXorf57
DPYS	HCN1	CLU
NETO2	DEPDC1	FEN1
ALDH3B2	NCAPG2	MPHOSPH9
SNX10	SKA3	BTC
MCM6	KIF11	DCLRE1B
P2RY2	WBSCR28	NAIP
FANCI	SRMS	GPR19
PSG2	SRY	RTTN
HPGDS	HS6ST1	FANCD2
NCLN	EFHC1	VMP1
AQP1	SERPINA11	ST8SIA5
C7	ABL1	ERCC6L
OPN1SW	EMX2OS	ZNF597
PYGM	NMI	RPL39L
C1orf112	PABPC4L	SPON1
SLCO1B1	FANCA	SDK2
RORA	ICA1L	MAOB
C1orf21	RBBP5	CHI3L1
NDRG2	HELLS	ORC6
SMAGP	EMX2	LOC100507221
DCLK1	KCNIP4	FAM83D
PCDHGA3	CTSS	MCM7
RHOB	KIF11	CKS1B
SATB1	KIF18A	PCSK9
TTC22	NANP	GPC2
HIGD1A	ACOX2	TMEM206
NUSAP1	F2	NUDT18
DDIT4	IGDCC4	IGSF6
CCNB2	NAT6	LINC01133
CD24	TLR6	LOC100506098
DEGS1	SHMT2	TTC39A
IGF2BP3	SPRY3	LOC102724017
CKS2	CCNB2	SFI1
ABCA6	GRAP2	FIGNL1
CA12	KDF1	ETV5
TIPARP	HN1	CD207
MEIS2	LOC100507311	TWIST2
ACKR1	PCK1	SMC2
SLC25A15	FAM110A	SHROOM3
CDK1	DPYSL5	FAM69A
PLAGL1	FGF13	SLC52A1
MGC4859	DEFA6	TP53I3
ITPR1	HELLS	SASS6
RNASE4	AGT	CYP2J2
LAMA2	SCAMP1	ZMAT1
ADAMTS5	FHL1	LOC81691
ALDH1A1	GATA4	COL4A6
TGFBR3	RS1	B3GALT5
KRT33A	HBE1	OLFM1
CD4	PSMB2	RYR1
XYLT2	RECQL4	CKAP2
CNPY3	HN1	UCP2
SLC19A2	CA5BP1	2022-03-03
FGF22	C2orf40	CEP85
XYLT1	LOC284933	PIK3R3
NUP93	DST	GJB2
ATP10D	NT5C1B	PRR15L
PENK	NFKBIB	MASTL
CPQ	PRAMEF17	ALPP
FBLN2	FBXO27	TPR
GALR3	CYYR1	CRYM
DIAPH2	TYRP1	DBR1
KRT8	JAZF1	COQ10A
MFSD6	KCNQ4	ZNF684
NLGN4X	KAZALD1	EMILIN3
EDN2	JAM2	AURKB
ADRA2A	SPACA5	SNX10
DIO2	DDIT4L	PRIM2
PGR	SSX7	HBB
FN1	RCOR1	KCNS3
PSCA	C1orf106	FUT3
RPL39L	COL14A1	EPSTI1
ASPA	MAGOHB	ALG10
RIMBP2	HAND2-AS1	F3
ITPR2	EXO1	RAI2
EML1	PDZD4	SDR9C7
GABRA5	MCM10	CNTLN
MMP12	SH3PXD2A	MEI1
DST	VRK1	TPX2
PCP4	C1orf112	KLB
ENDOD1	RPS4Y2	EGR1
RARRES1	ZNF853	ATF3
AHNAK	PSMB3	PCOLCE2
MUC5B	RPL23AP32	CECR2
TIAM1	DONSON	TMPO
GFOD2	RAMP2-AS1	LINC00467
CABP5	AFF3	EPHA1
SCNN1G	CYBRD1	MOCOS
CLIC2	GNAO1	RPGRIP1L
RECQL4	LINC00663	DNM1
GRIA2	CDH5	SENP1
TAC1	HIGD1B	TTC18
CYP4F12	APOL6	MCOLN2
TRPC6	FANCA	PXYLP1
CROT	DNAAF3	MRAS
CCNB1	SLC22A8	LOC101928054
MNAT1	KNL1	CHP2
CPPED1	LIFR	GSTA1
AHNAK2	MATN2	C6orf132
FUT8	PATJ	FMO1
LIAS	KIF20A	NOVA2
OCM2	PRSS23	SUSD2
TTK	LOC100132356	EMC3-AS1
ZNF117	LOC100506100	CRYL1
RNF128	UBE2S	ZDHHC23
STON1	SEMA3D	SMC4
PMFBP1	LRRC2-AS1	KIF18B
MEG3	VGLL3	C7orf63
ANXA9	DPEP1	MUC6
ESRP1	DNAJB3	TBC1D31
SPON1	LINC01197	MPP3
PAX6	CHAF1B	PRELID2
SP3P	KCNA6	CD177
MAST4	ERBB2	CROCC
Igk	KANK2	LINC00312
ZWINT	PLAU	LYNX1
ZNF93	PSMB2	CEP19
MISP	PAX2	HSPB8
DSCC1	NPFFR2	CPA6
ACP5	ROR1	HOXD13
CYP2C9	ESR2	EEPD1
PDZD2	FAM129C	MMD
HTR2B	BRI3BP	TACC3
FEN1	MTHFD1	GABRQ
RP1-8B22.1	NPAS1	PIF1
SH3BP5	CDK13	PABPC1L
SMPD2	OIP5	USP1
KIFC1	MITF	SPDL1
DSP	LOC780529	SLC38A6
C3	TENM3	C17orf75
CDC6	DPY19L2	KIAA1804
ZNF385D	PCOLCE	RP11-124L9.5
FAM124B	GXYLT1	CENPU
ZFP2	PSMD12	TRIM16
SIT1	F11-AS1	TNNT1
EFNB2	CNRIP1	TAF5
TP53I3	ARHGDIG	KBTBD12
ZNF682	DONSON	NFATC1
SBNO2	PDE1A	LOC101927420
HAND2-AS1	CLEC3B	CLEC2B
ATHL1	ICAM1	BAD
SLC38A4	CHST8	FAM189A2
RDH16	TAF4B	TSLP
MAN1A1	FRRS1	KLHL3
RAD51AP1	NPY5R	ANKRD36
NDC80	RAD51AP1	B3GNT8
ZNF43	KCNMA1	SLC39A5
BCL11B	CCDC26	GNL3L
SLC6A4	PLN	NFE2L3
KIAA1614	PAMR1	NUP155
SEL1L3	KIAA1456	BCL2L15
PPAP2C	PFKFB3	IPO9
TARP	SLITRK4	CENPW
LMNB1	USP51	EML6
CLN6	LYPD2	NCAPD3
P2RY1	LMNB1	CDCA7
SGK1	PRSS37	ACTL6A
OLFML3	DTL	RASIP1
IL1RL2	TMEM155	HSPA6
MLLT4-AS1	ITGA9	SPICE1
RHOBTB3	CARMIL2	MGAT3
FANCG	IFNA14	GMPS
ARG2	C10orf126	PAG1
RBP3	HMGB2	HAUS6
FAM162A	CDH3	KIF18A
UBL3	PMP2	B3GALTL
LONRF1	ERCC2	ZNF541
MLLT4	SLC28A1	RP4-657D16.3
SMC4	KLK15	CPM
P2RY14	LRCH3	HTR4
TNS1	HIST1H1D	KIAA1467
FUT3	CFAP43	VAT1
NVL	TPM3	MSH6
CITED2	BEST3	RP1-151F17.2
TCL6	PCDH11Y	MIS18A
SOWAHC	SMC4	FOXA1
WIF1	GLI1	SELL
COTL1	LINC00308	TMEM120A
CA9	SBSPON	PBK
ECHDC3	SERPIND1	IFI6
EZH2	KIF2A	THAP8
MUC1	DGKB	UBXN7
MYRIP	BEST3	MASP1
ZNF426	DSN1	STAT4
NCAPG2	LINC00152	LRRC16A
PGLYRP4	NR2F2-AS1	TMEM39A
HJURP	DBF4	DNM3
CCDC69	PHC2	WNT2B
VN1R1	FANCA	ITK
GPR183	KCTD17	LRRC20
OLFML1	MAGOH	ZNF165
ECM2	SCN7A	CDK2
ZFPM2	CDX4	GADD45G
SLC30A4	NFKBIE	GGH
CTSL	DBF4	SLC20A1
PAIP2B	LRRC4C	DHRS9
SHC3	KIFC1	SLC25A19
SDPR	WDHD1	FCHSD2
PCDH8	TIGAR	PLEKHF1
PP14571	CRYGS	PBX3
PDE1A	SYT15	PLSCR1
KIF2C	LY6G6F	BAX
GPM6B	CDK5R1	CCNE1
RND3	STK32B	MALL
COX7A1	BBC3	RTKN2
ZWILCH	TCEAL2	RHOD
ATP10B	PIF1	ASB12
SLC8B1	GARNL3	USP5
ZNF580	RNF165	RNF144A
MSMO1	COL14A1	SLC16A1
PTPRZ1	FOXM1	CERS4
SDHA	MAGEH1	DUSP2
DLG2	NCAPG	HIST1H1C
SLC4A2	CBX3	MTHFD2
BDKRB2	XYLT1	ZNF91
C19orf80	ADAM6	RDH16
POLD1	ROPN1	MS4A7
TMEM106C	KIF15	GMNN
CLSTN3	TMPRSS6	TXNRD1
TLR7	STXBP5	ZBTB8A
CYP2B7P	LIN9	ERO1LB
DDN	GABRD	LOC102724689
EXOG	GSTM4	UPP1
CLGN	RCC2	MICAL2
EDNRA	PHACTR2-AS1	SLC35G2
CLPB	LGALS8	MSL2
AGRN	RERGL	GEMIN2
ITGA8	RANBP1	CHTF18
SC5D	FAAP24	ARHGAP11A
KL	POPDC2	ICOS
DPPA4	BCL2L12	GK
TCEAL2	ADAMTS9-AS2	TMEM56
PLK2	TECTA	FBXO2
MTHFD2	SENCR	GNB4
DGKB	CCNE1	C12orf75
KIAA0101	TMEM169	ZNF836
EDNRB	EPDR1	MYBL1
MAPK10	COQ2	TROAP
SALL1	RFC5	ERVMER34-1
PHLDA1	STMN1	GEN1
DOCK9	LILRA5	ZNF519
SCN7A	AOC3	IL17RB
RAD21L1	PGK1	SCML1
VAMP8	FAM149B1	CCNA2
IDO1	TICRR	HUNK
DAAM1	FOXJ1	FAM24B
OR12D3	NR0B1	PSRC1
NPR2	KNTC1	CHAF1B
CASQ2	HMCN1	TMEM116
CDH3	C1QL2	LY96
F13B	KCNS2	ATP13A3
SIX1	SHMT2	HIVEP3
ELOVL6	H2AFZ	ZNF26
EPB41L4A	GPR141	LOC100507053
SLC8A2	GATA1	HAGLR
NOVA1	AR	C3AR1
SERPINI1	PIK3R6	PIK3CG
G6PC	REN	MDC1
APOC1	C7orf69	CENPH
PTGER4	NDC80	TBC1D15
ALDH5A1	NR2F1-AS1	FLVCR1
ZNF132	ERICH3	CHEK2
IL12RB2	DNAJB2	TRIM59
FAM110B	COMT///ARVCF	DOK4
JAM2	FAM189A2	ISG20
ARPC1B	BTD	DDX60
ACAA2	EFNA1	EPPK1
GLDC	RFC4	CCDC14
CCNE1	MCM7	RFWD3
WNT16	DACH1	NEURL1B
NASP	COX7A1	CDKN2C
MTNR1A	PAQR9	ASF1B
MEST	SYNC	CDK15
DNM3	LAMA3	ACTR3C
KLHL41	CCNB1	MAP3K10
EFS	HTN3	PSIP1
ACOX3	KCNB1	TRIB1
MYL2	C10orf76	LDHC
DIRAS3	FAM222A-AS1	DTX2P1-UPK3BP1-PMS2P11
LIG1	KCNN1	TAF3
FGF7	OSR2	GDAP2
ANO3	EPHB6	TRAPPC6A
EPS8L2	PHF19	RACGAP1
HMGCR	PTGER3	C12orf54
GRAMD1C	CDKN3	RCSD1
ACSM3	RCC2	IL7R
DUSP2	GRIA2	TXNDC16
HSPB1	FAM19A5	P2RY2
SPRY2	COL6A2	GSTA4
BUB1	H2AFZ	IGDCC3
ITGA3	CHAF1A	CBX5
CDH13	GSTM3	RNF168
FGFR3	RIC8B	GGT6
TBC1D19	FAM228A	MANEAL
HAL	IFT80	RECQL
RORB	GMNN	BIN1
ZEB2	BID	BRCA1
CDC25B	POLQ	SMPD2
RANBP9	MBD2	PCGF6
BTC	ARSI	FAM109B
TPM2	SPC25	MS4A4A
CDS1	MEGF8	SLC30A7
MYH1	PSME2	MAML3
ARL4C	PCDHB13	SLC22A14
SHCBP1	KNSTRN	LGR6
KCNAB1	PLN	BRCA2
MUC7	LIG1	AOC4P
ROR1	DTL	CECR1
TLE4	MS4A6E	MTF2
TPD52L1	HMMR	GULP1
FBLN1	NETO2	OAS2
PDK4	OCIAD2	CKLF
HSPG2	DTL	EFCAB11
GPNMB	STAT1	PLOD2
ADAMTS1	NKPD1	NLRC3
HMGB3	PLPP3	SP6
HOMER2	HCG4B	ZNF426
MT4	HDX	NRM
RNF11	POLE2	HPS3
TACSTD2	CEMIP	MCPH1
TPPP	PPT1	CD86
GAS7	SKA1	ACPP
HEBP2	ADAMTS19	ARHGAP4
RP11-680F8.4	KRTAP13-2	WDR90
UMOD	PDZRN3	PTTG3P
IFI6	C11orf88	ZNF662
LGR4	UBALD2	TMPRSS13
RASSF8	DCTN1-AS1	FA2H
TRIM16	ETV1	SLC35F2
DKK3	SLIT2	TPSAB1
HYMAI	FOCAD	WHSC1
CALCRL	NMI	PARP2
TIMELESS	SPHKAP	PDSS1
MROH7	HOGA1	C1orf168
OSR2	POU3F4	CHN2
LCE2B	C20orf85	PTTG1
ERI3	TTTY6	KIF20B
ZBTB16	BAIAP2L2	UBE2C
CLCN3	E2F1	CCDC69
AC007389.3	MIR99AHG	ERI1
GFRA3	CKS2	PPFIA3
FBXO3	C5orf66-AS2	NUDT1
MCHR1	LYG2	PCNA
GNAL	FUT9	ZNF281
TMEM40	FUBP1	ALCAM
FOSL1	HIST1H4J	NR4A2
CSRNP3	TTK	ACOT9
TENM4	NUP107	SEL1L3
LPPR3	OR51E2	PDS5B
CLEC10A	NMI	SPINK2
PGM5	LINC01556	SERPINB1
TOM1	CDC7	NEU1
DBI	PLEKHB1	LRRC48
CDH19	NEK2	ABCC4
STEAP4	NEK2	RBMX2
MMRN1	DNAH5	MEST
TRIP13	UPK1B	AKR1B1
HOXB13	DNALI1	PAPSS2
LDOC1	EFHB	TAF1A
CDX4	WDR27	ARSK
SCGB1D2	C4orf22	MAD2L1
P2RX7	RAN	WDR52
EXO1	EPHA3	FAM216A
TSPO	MRAP2	GBP1
DNA2	ATAD2	TOP3A
LRRTM4	P2RX7	LOC101928000
GPX5	GNB4	IL17RD
CALM1	KRTAP4-8	RNASEH2B
RP6-149D17.1	SLC51B	PLIN3
NAGK	GABRB3	BAIAP2
DRD1	PCNA	DDO
MNX1	TIPIN	CASP8AP2
SERINC5	RASSF8-AS1	CLDN1
TOB1	ARMC8	TRAPPC10
VAT1	ZNF586	MARCKSL1
PTGER2	SHISA6	BCL2L12
LRRC17	RECK	BRICD5
HIST1H2BL	NXPH3	STARD4
RAI14	NUDCD3	SLPI
HMGCS1	DTL	DEPTOR
ZFYVE21	LOC101927958	OAS3
DPP3	NUP62	PRRG2
SYPL1	DTL	TPSB2
TP63	MAD2L1	TMEM38B
FZD2	EBF1	S100PBP
ACOT9	PDXK	NRTN
SCCPDH	PDE2A	ITGB3BP
ZNF85	PLN	ZCCHC24
HPSE	ZCCHC3	FAIM3
GMNN	CACNA1C	OBSCN
NLGN1	MC1R	E2F2
ENTPD3	RAPGEF3	NXPH4
IFNA10	DPYSL4	DYRK3
PCSK5	NMI	SUV39H1
KLF2	MCM3	PDLIM2
GREM1	HCG4B	HAPLN3
PCNA	IFI16	GPR171
TMEM9B	ZNF396	HJURP
MCM4	TLL1	FBXL7
NMRK1	EVC2	CXorf24
ADAM8	SLC25A5	COX17
FGF9	FAM107A	PRPH
NPHS2	MAP9	ZNF318
IMPG2	C8orf22	NSL1
LMBRD1	KLC1	SLC35G1
USP18	LOC100128840	ZSCAN2
PGRMC2	BAAT	HYLS1
EDA2R	C16orf89	U2SURP
CYP2J2	ZNF311	DDX20
CLCNKB	ZWILCH	FILIP1L
MARCKSL1	CENPE	CYTIP
GPRASP1	LRRC73	VAMP1
DDAH2	NMI	FANCC
DYNLT3	NMI	FPR3
GSTM5	DTX1	MORC4
HSPB2	FBLN1	RPA3
MAPRE2	FBXO22	LOC102724275
NUDT1	ASPM	B3GNT7
LRRC20	DTL	SLC24A3
UGT2A3	FAM199X	MPZL3
JUP	H2AFZ	DUOX1
GAGE1	PXK	HIST1H2BE
PER2	ADGRF5	ZSCAN26
BMP4	LGR5	FLJ46875
PDE5A	BMPER	PXDN
ALLC	MLXIPL	RIPPLY3
CD9	NUP155	TTC22
MAD2L1	UPK2	PRKDC
AIM2	RTN1	GRAMD2
DHRS1	ESR1	NUP205
SNRK	FOXO4	SYNJ1
COBLL1	TMEM26	NUDCD1
TOM1L2	CACNG2	GJB1
TEAD4	FANCA	DNMT1
CEBPA	LENEP	FCER1G
CD320	PGLYRP3	ETV7
GDAP1L1	HLA-DPB2	AC005523.2
MGLL	LOC101927770	ZFAT
TCF4	PRIM1	DHFR
IER3	C14orf79	PPP1R16A
IRX4	ZNF257	DDX11
EEA1	RIMBP3	SLC22A17
DUOX2	NMI	NDUFV2-AS1
IRS1	CTNNA2	DERL3
RAB11A	AMOT	MRGPRF
SEZ6L2	PCP4	FLJ45482
RPS6KA1	SNX19	LOC102724356
BTF3P11	IGF1	HPRT1
EXPH5	PLEKHG4B	COL17A1
FAM186A	ZNF177	SNRNP48
ZNF350	BMP6	CENPL
HEPH	FRMPD4	LY6K
LOC1720	TEX28	RP3-508I15.21
CXCL12	SATB2	NDC1
NSUN5P1	OASL	POP1
ERCC6L	GRIP2	LINC00960
WNT5A	ABCC8	ATOH8
JUN	SLC38A11	MSH2
CYTL1	DENND2A	BCL2L11
CLIP4	DTNA	TTLL7
BMP7	MTBP	PSMB9
ITGBL1	PLXNA4	GPR1
FHL1	FAM234B	TPTEP1
SEMA3E	F11-AS1	NCEH1
FBXL7	ATAT1	TCP11L1
ZNF675	NDN	TMEM106C
ACVRL1	ECT2	PIGK
PLK4	CCDC150	LMCD1
PLN	DACT3	CABLES1
ZNF528	MSH2	BRIX1
TSPYL5	GFRA2	RHPN2
VWF	CPSF3	PTPRB
MDFIC	CD79B	CHAF1A
KRT83	CPNE6	PARP14
NT5E	RAN	SSX2IP
TSPAN7	NFIC	FUT6
DHRS9	CBLN2	OSBPL11
GIPC2	ACTN2	LYAR
ANK3	CXCL12	MX1
GZMM	LINC01095	RIT1
CCND1	HIST1H1C	MIR210HG
KRI1	FAM162B	HSPA13
RNASEH2A	IFI6	FLJ32255
CDH1	TMEM169	MZT1
NBEAL2	PTGIS	BIN2
CDKN3	RCCD1	ADRB1
WT1	KIAA1755	TMEM140
FAM131B	ATAD2	LINC01355
IGFBP3	LRRC7	ZNF473
CECR1	DBNDD1	FANCB
KRT18	TMEM47	CTDSPL2
CFB	SLC17A8	NOTUM
XPNPEP2	KLHL3	IL18BP
FANCA	KRTAP9-8	DEK
IL9	FAM227B	HYAL1
ALDH7A1	NR2F2	NCF2
MMP7	SEH1L	SET
TGFBI	EPX	MROH2A
RACGAP1	PLSCR1	RRM1
NFASC	ZC3H8	RAB20
VAMP5	CLDN2	ZNF283
FAM155A	AMIGO1	PIGX
CCNG2	RAB3IP	CCDC124
SLCO1A2	GATC	HFE
AIM1	ATAD2	THSD7B
TCF21	EML6	MIRLET7BHG
F9	TMEM202	TLR3
ITIH3	UBE2Q2L	SPATA13
CA10	FAM64A	CYP4F2
RFC3	GABRA4	GK3P
PID1	PCDHGA3	ALG6
CCNA2	DERL1	RBMXL1
JUNB	ADAM20	LRRC8B
SGMS1	TEX26	SH2D1A
ITGA1	POLR3A	BID
C2CD2L	OR7D2	UGT2B28
ASF1B	REG3G	PKD1L2
BC069776	SOX17	SYTL2
NAT6	TCEANC2	KNSTRN
ECHDC2	TSPYL6	AMN1
ZNF430	REV3L	DNAJC9
TK1	MIR4435-2HG	PEX11G
WRAP73	RELN	OTUB2
RAB11FIP1	METTL21C	ZNF304
CARD14	WISP2	SLC25A40
AOX1	NMI	PIP
MEOX1	ATP13A3	EID3
NCAPG	KIR2DS1	RNPEPL1
ADAMTS20	PIK3C2G	C5
CCDC28B	GLIPR1L2	NEDD4
CDC25C	SP2	BAZ1B
SLC39A14	FAM101A	SAMD11
GAMT	UBE2I	RBM12B
MCM3	FAM64A	MYOM2
NLRX1	RSPO1	MRE11A
CHRD	C15orf32	EGR2
PDE2A	ISOC1	NEDD1
ANO1	MOCOS	DCK
GABRA6	LOC101927021	INA
MYL10	MAN2C1	GAREML
CELSR3	ENO1	STRIP2
ZNF586	PDZRN3	TCP11L2
TMEM254	CLEC1A	ANP32E
ZNF134	NR2C2AP	H2BFS
PBK	THRA	TMEM159
CA3	SFTA2	MYB
YPEL5	ENO1	ZNF264
SLC13A4	RBPMS	IRF5
RXFP3	PRUNE1	FANK1
IL2	TEKT3	HAT1
CNGA1	U2AF1L4	C1QC
THSD7A	SCUBE2	ZSWIM1
SHARPIN	FAM64A	EVI2B
PITX2	CBX7	NUP37
NEUROG1	SH3GL2	TNFAIP8L1
KRT3	LONRF2	INPP5F
VSTM4	CD3EAP	TMEM44
ZNF423	SOD2	CMSS1
SPAG4	DIO3	CLCN6
GMPS	FAM64A	SFMBT2
RASAL2	AQP1	SFMBT1
KIF18A	ADAM22	WIZ
RASAL1	FAM150A	NDP
RFX2	UNC45B	C21orf58
CPA3	CA5B	LIG1
LONP1	TMIGD3	UHRF1BP1
KAZN	KRT37	PPL
THBS2	WDR78	SNORA72
FRZB	NMI	TFAM
ATP13A3	KIAA1661	LOC283588
PCSK2	LCT	LOC100630918
NPAS1	NUDT21	RP5-1074L1.4
SLC2A6	GVINP1	GPR183
VIP	SLC16A9	MERTK
PLD1	CENPF	DTX3L
HMGB3P1	CNTN6	LOC441528
PYY	RPE65	FAM160A1
GPR22	IFT46	REEP6
H2AFX	UGT2A3	GOLIM4
CD1A	CD34	FBXL16
ALDOC	RLN1	ING3
CD52	CALD1	HAUS1
NDP	SAT1	PLAG1
RP11-665C16.8	DAPK1	ATP11C
TNFRSF12A	TMEM132A	CCNF
COL9A1	HLA-C	PENK
MLF1	ATP2A1	ASAP1
RCBTB2	IGFBP5	ING1
EPHB6	LVCAT5	NPAT
BUB1B	ZNF491	PIP5K1C
WNT1	LBX1	KRT32
SELE	C20orf85	CAND2
EGR1	SLC25A5	CEP78
ESRRB	PLCXD3	LY86
PLK1	FXYD1	CTPS1
GADD45B	AP1S2	IRAK1BP1
MRE11A	MTHFS	LCP2
RGS20	SSPN	ARSG
DUSP7	SLC25A5	DCBLD2
CTSK	GNG11	SMC1A
GSN	ZNF516	MFSD3
KLK3	HIST2H2AB	SUZ12
ZNF492	TRIM59	DARS2
OBFC1	LHX5	MRPL42
IMPG1	NMI	STAG1
CYP7B1	LOC105379252///FAM95B1	ZNF180
AFM	SLC25A42	ATP2C1
CYP3A43	GIPC2	KATNAL1
QPCT	KDM4D	MRPL47
OIP5	FAM81A	CPNE8
S100B	SAXO1	TLR2
RPA4	LOC400655	ARL6IP6
ARHGEF10L	COTL1	FBXO45
LUZP2	MYH1	KIAA1841
KRCC1	TMPRSS11F	OR2F1
RAD51	MMP21	SHANK2
CDK2	PKDCC	GPR180
CSRP2	TPM1	FANCG
S100A4	C8orf34	STK3
PTPRC	IRF7	B3GNT5
TOPBP1	C11orf86	GCHFR
MYL3	TMEM135	PIK3AP1
BTNL2	UBD	ITPR2
DUSP5	RAB4B	SMC6
YOD1	OXGR1	SP4
TIPIN	ZNF90	HIST1H2BH
SDC2	RRM1	ABL2
PLAG1	FAM20C	C5orf30
AGTR1	MIR100HG	XRCC4
AMPH	MICU3	CDK4
ESRRG	FZD10-AS1	RALGAPA2
ADRB2	RRM2	PCBP4
GOLGA4	DIAPH1	SLC52A3
LOC100996756	SCTR	FANCE
TRHR	SERBP1	ZNF148
HMGCS2	2022-03-05	SLC25A33
TRDMT1	ARHGAP28	THAP10
ABCB1	PTPRN2	CNGA1
CRYL1	STYK1	DIRAS2
IHH	MATN3	PYHIN1
B3GALT2	EDARADD	SLC9A1
SLIT2	TRPC1	LOC101927151
CPEB1	AOC1	CCDC34
IL11	PARVA	LAYN
CKS1B	ANO4	CLSPN
MAP2	SYT10	NASP
PITPNA	CKAP2	C11orf45
SLC31A2	SDC4	STOM
CH25H	FBN2	TMED5
RNF170	HLA-C	HMGB3P1
CLN8	SNX5	PELI2
CTSZ	SLC25A5	ALMS1
GSPT2	ZNF135	SIX2
SLCO2A1	LOC101929680	HGD
HMOX1	GPRASP2	FMNL3
IMPA2	RBM23	CCDC77
KLRD1	TTI1	PEAR1
CRHBP	SORCS3-AS1	RP11-403P17.3
ANO10	PDE9A	SENP5
LMOD1	PSMB9	CUEDC1
FAM107A	CPA4	SCRN2
LAD1	RDH12	UBE2S
LIPF	CENPA	SDPR
CDC14A	STK17A	GUSB
SLIT3	IFNA21	C9orf114
GUSB	UBXN10	MAGI1
GAL3ST4	UNC5C	RAD51C
GINS4	RS1	EIF2AK2
C5orf66	TMOD1	RP11-884K10.7
RNF39	C22orf24	POGK
CRISPLD2	SAT1	MTHFD1
ADAM5	DNAJC28	DKK2
LMAN1L	CFD	NEDD4L
SSBP2	SFRP1	ZBED8
CHST2	B2M	LETM1
CD8A	ROR1	CTD-2619J13.13
KIF11	STAT1	GTPBP8
LOC101926913	UST	RP11-196G18.24
CDKL1	UHRF1	CEP162
APOBEC3B	ZNF439	PAQR4
ACSM1	ZBTB18	PLSCR4
RNH1	CCDC8	MMEL1
PDE6C	IGF1	PARP9
CAST	HIST1H2BN	FNDC4
IPO9	FZD4	ELF4
SELP	ZSCAN18	RAB3IP
GATA6	C20orf197	PSMB2
POLA1	FANCA	LOC284513
DLX5	CHRM2	MYBBP1A
EPS8L1	FZD6	SLC5A3
DHFR	GUCA1C	CREG2
DBN1	CDH2	ADIG
GNG11	TMEM132B	PWAR6
ZNF671	MFSD6L	ORC5
FAM189B	NEMP1	XAF1
PRSS21	GS1-24F4.2	ABCF3
ZNF257	SLC20A1	RP11-429B14.4
EPN3	ERBB2	MMGT1
LAPTM4B	OR1L4	PRIMA1
MEIS1	CYP4F11	TNFAIP6
MTSS1	DQX1	MPST
VPS4B	DHFR	FLJ16734
TSPAN15	ATAD2	GPATCH3
STAR	GPER1	NUP62
POFUT1	ACPP	PLXNA3
ACSL1	CA2
ZFP36L1	SYNPO2
MANSC1	CXorf36
KATNBL1	ATP1A1-AS1
ASXL3	ELF4
AOC3	CYR61
NCAPD3	USP18
IL1R1	HEXA
TMEM194A	MSC
ITM2B	EBP
GFRA2	GABPB1
C12orf29	GDPD1
ORC1	FANCA
IL7	SPI1
ITIH5	AGTR1
PCDHB11	SERPIND1
HLTF	RNASEH2A
ACSS3	ZNF445
IL1A	MIR99AHG
CXCL1	CEP170
MAGOHB	CAPN3
CHMP2B	USP18
FAM135A	ZFP41
LOC220077	CILP
CYP11A1	S1PR1
SLC5A12	TSPEAR-AS2
LAMTOR3	MRO
SLC38A1	SPEF2
CBFA2T3	PRKDC
DRP2	CD86
PLA2G16	SERBP1
CDC7	HLA-G
F13A1	RELB
AURKB	BMP1
ORC6	PDLIM2
AQP4	NRXN3
DNAJB6	WHSC1L1///DDHD2
PDZRN4	LOC100134317///LOC284412
MUC3B	APOM
RAB27B	LOC254896
CCNE2	PPP1R9A
ZNF205-AS1	SLC2A13
TACC2	VIT
RPE65	SYNRG
PTPN13	LINC01105
RIC3	SLC2A6
VPREB1	TDGF1
HCRT	ADRA2A
VAV2	RMI1
GPR15	PXDN
LRMP	FUT7
MICB	MYO7B
CKMT2	PBK
ZNF516	MEG3
CCND2	FGFRL1
KRT32	ZNF44
ANKRD6	TAP1
SEPT10	WDHD1
RASGRP1	BSN-AS2
KCTD17	ERBB3
PPAP2B	HIST1H3B
RNASE6	DES
SLC29A2	CIITA
HBP1	SLC6A3
BHLHE40	TPD52L1
ZNF214	LINC00261
ARHGEF6	ZFP14
ANGPT4	CENPQ
DNMT1	ATP6V0D2
TCF3	EXO1
FUT6	ZNF280D
CKM	ZC3H12D
ASAP3	LOC158863
PCYOX1	SIRPD
KRT33B	UPK1A-AS1
AC084219.3	PPM1K
TRAIP	DNAH1
LOC101928278	CHST11
DCTPP1	LINC00466
MAPK12	CFHR4
CD55	FOXP4
EHMT2	DENND4A
STMN1	CARNMT1
PLSCR1	SSR1
CTNNBIP1	C12orf66
CHKA	NECTIN3
MAP3K8	DAG1
NCAPD2	C20orf24
EGR2	LRRC17
EPHB3	CCDC102B
C6orf123	MLLT6
QTRT1	GLRA1
YKT6	ZNF473
MAML3	HPGDS
MAPK13	HSPB8
AF198444	LTBP4
PNLIP	MGAM
TTN	SEMA7A
SATB2	KCNJ5
GAN	LOC100287166
ATP1A2	LOC100505549
KCNMA1	C16orf45
CORO7	MYO3A
GALR1	CHEK1
CDY1	SCGB3A1
USH2A	TUFT1
CBR3	COTL1
RIT2	CCT8L2
DHX35	ATF2
EEF1A1P42	MOCOS
CCSER2	MICAL3
ARL15	ATP8A2
FAM76A	C3orf49
SEMA4A	FGF2
DUSP22	PPM1K
CMAS	CDKN2D
DES	HIST1H2BH
GRIA4	GRIA2
KIAA0509	ATP2B2
HRH4	PAICS
JAM3	MRPL47
FYCO1	KCNB2
TPT1P8	SNTG2
SLC16A1	IL21R
STK32B	TCEAL5
SNX16	ITGA8
ZNF107	MAP2
PDGFRB	PCK2
CAMP	TF
GSTM2	KRTCAP3
OR7E14P	PDLIM5
ALOX5AP	CNN1
ETFDH	DUSP8
FOXF1	MAS1
NLRP1	MGAT3
FZD1	NDUFAF7
KCNN3	ZEB2
AK5	NOLC1
CCDC70	EPT1
FAM149B1	PDZRN4
COLEC12	PDLIM7
CRYBG3	HIST1H2BG
ZNF329	PTAFR
BAI3	TLR2
COMMD8	CENPQ
TFAP2C	ZNF214
CCR6	DHFR
CSDC2	MOCOS
MAPKBP1	POFUT1
DGKE	NPL
TMEM97	ANGPTL1
CRYZ	UBE2S
DSCAM	LMNB2
APOL2	PTPRS
RFWD3	DUSP18
GPR116	RYR3
RHBG	HENMT1
PTTG1	IFI27
TMEM8A	EMP1
ICA1	RAB3C
MFSD1	CYP2C9
SEMA5A	CNNM1
ZNF253	ZNF76
SDC1	FBLN1
SKP2	SLC19A3
TTI1	ATAD2
DMXL1	BST2
EVI2A	HIST2H2AA3
FRS2	C9orf135
SLC7A8	PTGDS
ANKRD46	ARMCX1
PALLD	CKS1B
FTH1	SYTL4
CD34	LRTOMT
KIF15	CENPQ
TSC22D3	GMDS-AS1
RIMS2	CREB3L2
PLA2G2E	ADA
SETDB1	SLITRK5
BCL2	VIPR1
UTRN	IER5
BPGM	ITGA9
BHMT	TMPRSS11B
TAF13	FAM175A
KRT84	WDHD1
COA7	TCEAL6
ZFHX4	CKS1B
NDOR1	MMP9
SPDL1	AMPD3
PDZD3	CCDC42
NUCB2	ID4
GCG	AICDA
TOP3B	BCAS3
ATP4A	GCRG224
PAGE4	WDR19
ELMO2	RNF150
LRRFIP2	HIST1H2BI
HOXD12	C6orf58
SOX17	TRDMT1
MKI67	UBL3
CSF1R	TENM3
LINC00652	SNHG25///SNORA50C
EPB41	PDK4
BTBD2	RPRM
SMPX	PCDHGC3
PIK3R1	ALG3
SRPX	HIST1H2AE
GREB1	MTRF1L
F11	FILIP1L
CLIP1	LOC100505984
LST1	TUBB1
PAQR4	IGFBP4
AKR1B1	GPRC5B
SMC1A	DLL4
KCNB2	FAM83D
BMP2K	MASP1
CMA1	CASP8
OCLN	CARNS1
LMO3	RADIL
BTG2	C7orf50
GZMK	KRTCAP3
PPBPP2	LGALS8-AS1
DEPTOR	KLHDC7B
EPHA2	TSPYL1
SCGB1D1	IL32
SFN	HIST1H2BL
DDX3Y	APP
CDKL5	LOC153682
TNFRSF11A	PRKCDBP
FAM63A	ETNK1
CAD	SNRPA1
ABI1	CXCL12
PRRX2	LINC00635
OTUB2	PRKAR2B
ZCCHC24	LOC100506191
CCDC6	AGO4
FAM189A2	KCND3
EFNA3	ACOT7
DONSON	FOXN3-AS2
DYNLL1	PHF23
PLXNA1	ADAT1
S100G	LDHA
DNAJC17	DCN
TMEM246	RAN
BTN2A3P	DMBX1
PPP2R5A	BTN2A2
TMPO	SQRDL
CXCL2	NPVF
VWA5A	GULP1
GAB2	TAPT1-AS1
FBXO40	TUBA1C
LOC100287387	LCA5L
DUSP14	PP13439
SMAD7	FAM64A
UBE2O	NR2F1
RSRC1	HIST2H3A///HIST2H3C
SNORA21	VIM
NME5	HOPX
B3GALT4	SLC17A1
KCNC3	CPB1
GRIP2	KLHDC4
STX17	PPP1R3C
SLC20A1	NCBP2
CCR9	PRKCE
BLZF1	NPW
ODF2	LINC01354
IL3RA	SECISBP2L
KCNJ8	IFI27
TMEM35	MBLAC2
HMGN5	C20orf24
TPSAB1	PNP
WASF3	CDH19
RAPGEF4	TCEAL3
HSPB7	SPARCL1
IL36A	CXCL9
PKNOX2	TNFRSF21
ZNF549	MYH11
ZNF702P	ATP6V1C2
TUBA4A	RAB28
SPTBN2	IFI27
MAGEH1	GRIN2A
SCRN3	REM2
EXOSC2	FAM86C2P
GUCA1B	MOCOS
LSM4	MBNL2
PHLDA2	LDHA
TXNRD1	FERD3L
EIF4E	ITIH5
TCIRG1	ADGRE1
DCHS1	RSPH10B
RP11-348N5.7	POLR2H
PDZD7	PRSS23
PLP1	ACADL
POLE	PARP9
EGOT	UBE2A
C6orf106	AGER
SIRT6	SFRP1
IL4	NCF2
KCNA2	BATF
ENOX1	FOXA2
SLC9A3R1	DHFR
LINC00939	HOXD13
SNTB1	SNX10
CCHCR1	CENPQ
SCP2	GP1BB
TSPYL1	MYL9
SNCB	NDC80
STX12	DDX17
PTPRD	TIMP3
ICOSLG	PLA2G7
ARHGAP10	LOC100996455
FOXRED2	IFI27
RAB5A	SCUBE1
PCDH1	HOXA11-AS
DIRAS2	HOXA13
TMOD3	RAB17
GALNT10	FGFR2
SIAH2	SH3BP5
ATOH1	ST8SIA4
PTPRN2	KCNA7
RHAG	SERPINF1
ABHD6	PPME1
CALML4	SH2D3C
FRY	IL2RA
TWISTNB	ACTL6A
CXorf36	ENDOU
CYLC1	HIST1H2BF
IER2	IFI27
FKBP5	EFHD2
SIRPB1	WARS
ZNF137P	TNFAIP2
PRL	IFI27
DNAJB4	HTR1F
LYVE1	PMAIP1
SLCO4C1	ITGA3
GUCY2C	SORBS2
MMP15	BNC2
KLF10	GREM2
PPAP2A	GLDN
GBP2	EDN3
GSG1	IRF6
CELA3B	ZFPM2
BEND5	PPP1R14A
MEF2C	PMAIP1
FAM49A	PKI55
PAFAH1B3	ITGBL1
MYLK3	NUTM1
FAM204A	SDHAP2
GPM6A	AMMECR1L
SETMAR	CHD2
ACSM5	KRT7
MOXD1	VPS29
FBXO5	VSTM4
MN1	GMPS
ARL4D	MIAT
ZNF334	FAM64A
PTK2	IFI27
HSD17B1	SLC9A1
SMPDL3B	GGH
MFSD5	FAM64A
MTHFD1	PMAIP1
ARL4A	APOL1
RYR3	SPRY2
LRP10	SRPK1
E2F8	BTBD18
GSTM1	HIST1H2BM
AZU1	FOXL2
EFCAB1	KLHL6
ARHGEF28	POU3F1
CYP2C19	GCLM
NUP155	PIM2
GK2	TAGAP
NAALADL1	NFE2L3
RGN	DDIT4
EPO	IFI27
MADCAM1	FLRT2
GLUL	IFI27
CYFIP2	THOC3
SP4	MAL
LRRC31	CCDC65
FIS1	BEND6
FABP3	CA3
RBM41	CD19
ISOC1	DSPP
ZNF813	SCN2B
CCL23	SRPX
TRIM13	IFI27
GALNT2	LINC01094
CDK5	ABHD2
TLR8	TYW3
LGALS3	IFI27
CDH22	ISG20
NPTXR	IGF1
A1CF	ZRANB3
WSCD2	SCGB1D2
KDR	MOCOS
TUBAL3	UACA
BCL11A	TRHDE
FKBP1B	CD96
FAM114A1	SACS
OPCML	LDHA
OR7E47P	OSR2
SLC6A1	NT5E
TXLNGY	CXorf65
TIMM8B	ACTA2
EFEMP2	RHPN1
PLVAP	IGF1
SNX19	DLGAP2
PARK2	HNRNPM
NDEL1	SAMD4B
COMMD10	CDH22
OR6A2	PMP22
AMACR	ANTXR2
GPT	IFI6
RP11-286E11.2	C3orf36
TAAR5	CCT5
MYO6	EDN2
DBF4	SLAMF8
LOC100507388	LOC102723694
ZNF442	HLX
MGA	PRKAR2A
HSPA4L	ANKRD35
CYP2C8	GPM6A
C1D	PDE11A
CTNNAP1	ATP8B3
DNAJB1	THSD4
PPP1R7	CCDC80
GRIK1	CDH7
AGO4	CD248
JAK2	S100A11
PLAC8	CARD18
USP2	HLF
HNRNPA3P1	LOC284244
MOS	NFIX
NNAT	DNAH12
PRKAR2B	UGT2B7
TSPAN2	KMT5A
STIL	LOC101060157
ATF3	CEP152
VENTX	CEP295
NRG2	TLDC1
CXCR3	ACTG2
SLITRK3	LAMP3
MAP2K4	VEGFA
SMYD5	ARNTL2
CATR1	HIST2H2AC
C9orf9	SFRP4
RIOK3	ZNF165
MASP1	EPM2A
DHTKD1	BCL3
PTPRN	MYLK
WNT2B	TCL1A
PARD6B	DENND1A
CAMK2N1	SLC6A2
PPP1R15A	GJC1
ZXDB	ZNF23
GSDMD	CARMIL1
ALB	TFRC
EVC	MYH11
BRIP1	MOCOS
HAAO	SCGB1D1
RPL10A	LINC01111
COL6A1	GLRB
MPZ	LIPF
FBXL5	PTPRB
ALDH4A1	SLC16A3
KCNJ15	LOC100130256
C1orf95	LOR
VAV3	CCDC121
KCNA4	RAD51B
ATP6V1D	B2M
HYAL1	PMAIP1
PTPN21	TRIB3
AMBP	TMEM231
NCOA2	MIR503HG
CD244	IGHM
ZXDC	KLHDC7B
TUFT1	CCR7
KLKB1	HIST1H2AD
NR0B1	ZXDC
GPR19	CLDN5
FHOD3	TTTY3
RP11-119F7.5	ALYREF
ETV2	CD70
ENTPD6	CXCL10
KCNH1	CRNN
NPR3	ARL11
SPRY1	IDO1
SMAD5-AS1	COG6
NME3	PDGFRB
LDLR	FAM9C
DOK3	PHLDA2
TMEM132A	ARNTL2
CAMSAP1	DKK3
TLR3	DKK4
SYNGR1	CHRNA9
LA16c-358B7.3	HEATR9
TRAF3IP3	SOD2
SMS	KNG1
KANSL1L	LTB
HOXD13	IL4I1
SMC2	S100A11
IPPK	MYL1
CCL16	CBWD5
PPP1R26	CDKN2B
ALDH2	SGCE
LINC00675	LTBP1
SH3GL3	GPCPD1
MXI1	SUN3
ZNF223	CDCA5
METTL13	VAT1L
TPM4	SAMD9
TTC9	ZNF516
FAS	SLC31A2
DPP6	PLB1
RMI1	CRYAB
USP27X	LAMB3
SCN11A	MFAP4
ZC2HC1A	CD300A
ZDHHC3	MOCOS
ABCA5	SAFB
LOC728392	FOXE1
TMEM144	CASP2
HLA-DQB1	HIST3H2A
GGT5	KCNMA1
PIK3R3	PIP5K1B
MYL5	HLA-K
AVPR1A	ZNF711
TYRO3	PAPPA
OR7A10	MMP16
PSMC3IP	MMP12
SSPN	OLR1
OSBPL1A	COL10A1
SOCS6	PLEKHA5
HNF4A	RABL6
CDRT1	TPH2
PRKY	SEPP1
TRAF3IP2	TDH
LAMP5	OTUD5
ARMCX2	CYBRD1
SLC10A2	SPON1
CD44	ADGB
CCDC64	MYLK
GPR4	GLT1D1
SSX2B	NAMPT
RBM34	SPTBN5
FAM102A	TSPYL5
NEUROD6	GK
GSTM3	FABP12
FLVCR2	MXD1
ANGPTL2	TRO
DOK4	KYNU
C3orf14	CYR61
BRAP	ZNF239
BSPRY	HES2
SLK	ADRA2C
CASP1	DKK3
SLC37A1	CT55
STK38L	CYP1B1
SLC6A20	KCNIP3
SLC12A6	HIST1H2BE
STARD13	UCP2
ERCC2	VEGFA
RP4-595K12.1	SCO2
CHRNA9	IGLL5
USP46	ERAP2
SEC14L3	TFF3
HPRT1	CCDC81
UFL1	EFHD2
GRK1	TNFSF10
MAGI2	TST
PDCD6IP	C17orf64
ATP8A1	ETV7
THOC6	THNSL2
FLRT3	FCGR3B
GCNT4	TNFRSF21
CRIP2	ADAM8
GCNT3	MGC24103
FAM8A1	PDE8B
TRPM1	CENPW
TIMM50	UNC93A
ZNF529	ATAD2
SNTG1	PIK3R1
GZMA	LAP3
MGST2	IFI44L
HLA-DRB6	FYB
PLXNB1	IL23A
TSG101	GABRA2
UBE2E1	GBP4
UST	PRO1082
ALDH9A1	LHFP
CILP	APOC1
GUCY1A3	CCDC187
ADAM20	ACTB
CELSR2	JHDM1D-AS1
NRN1	TMEM204
GNA15	DHCR24
KIAA1654	AIM2
EFHC2	SCGB2A1
KCNV1	TNFRSF11B
TJP1	ARHGEF10
PAX9	KIAA1107
CATSPERG	EZR
LGALS13	CYR61
MAPK3	CTAG1A
MYOZ2	CREB3L3
CELF2	RGN
RASSF2	SCGB2A1
NQO1	NBEA
LHFP	FGFR1
KCTD15	ABI3BP
PLEKHM1	PTN
BCAS1	FGA
DHRS12	ADAMDEC1
SIPA1L1	ARHGAP6
LMTK2	HMGB3
ACAA1	GABRG2
SPATA6	INHBA
CLK1	CCDC121
HTRA2	FAM26F
LRRC8D	SPERT
VPS53	COL1A2
BCL10	MOCOS
PET112	JAK3
SGCG	CYR61
AURKC	ELF3
RFPL3S	RBL1
GRIN2A	NT5E
WWTR1	BTC
CDKN2C	GPR87
CTC-428G20.3	FAM24A
ZBTB7C	HLA-A
PNMA2	HAVCR2
TYK2	ZSCAN21
SERPINB8	SPINT2
CBLN1	PCSK9
PEX3	CLDN7
CRX	SLURP1
AFF4	GJA1
NXPE4	IDH2
KIF1C	FGF7
KCNJ3	SOCS2
PTH	FMOD
ASAH1	CTGF
AGXT	INHBA
MEGF9	ABCA6
CPVL	APOBEC3B
CTNNA2	IQCG
ZMYND10	MX2
HYPM	GNAZ
PLEKHA5	TMTC1
CD1E	TNFRSF12A
GUCY2D	MMP1
CCDC186	MUC5B
RCAN2	HMGB3P1
TPSB2	SHC3
MYC	CTSK
ELP6	TSPYL1
MYCL	SPOCD1
FGF13	BAG2
MRPL4	HLA-F
MICAL1	LOC105377924
GPR45	FCGR3A
CIRBP	HAGLROS
TVP23B	DDR1
FN3K	PMEPA1
ALDH8A1	ADM
CA6	POTEB3
PCDHGA9	HLA-B
CASZ1	EXO1
DTX4	WHSC1
PRO2958	HCAR3
STATH	GRHL2
CAPN7	RBMS3
PPARGC1A	LHFP
KCTD9	S100A2
GPR98	NEFM
RNF125	EPPK1
MFSD12	SOCS2
ERF	MMACHC
SMARCD3	EPSTI1
JPH3	GALNT3
AADAC	C2
HMGB2	HK2
EIF2AK2	NR3C2
PRDM2	GRIA3
ALDH3A2	BCKDHB
TSGA10	SALL2
CD1B	PCOLCE2
DDX4	EPS8
FADS2	MYO1B
LANCL1	ZNF704
MAPK8IP1	PDGFRL
OR7E24	KRT17
POU4F3	PTPRB
PYGO1	LAMC2
SOAT1	SERPINB5
LRRC37BP1	GBP5
NBEA	FXYD3
SLITRK5	CAPN8
CD2	CXCL11
RPA3	FOXD1
TNNT3	CKB
LOC101929272	LINC00944
CDK5R1	CLU
SAMD9	FOXA1
LINC00950	SEMA6A
NIPAL2	CXCL14
ZNF471	E2F2
SLC14A1	TGM2
SPG20	C15orf59
MFSD7	SULF1
COL8A1	MX1
THBD	FANCE
TBL1Y	FCGR1B
MMP8	FUT6
LMO2	SCG3
CXCL3	CD247
CLEC1B	FGF18
FGL2	SDC1
ASIC2	SLC2A1
ALOXE3	CYTIP
OR11A1	FERMT1
LTB4R	PTN
CNTN5	DBT
SIM1	ADIRF
KRT75	SLAMF7
ACD	FRZB
HIBCH	GZMB
TPM3	VEGFA
PNLIPRP1	ZNF175
MT1E	LAMC2
LAMP2	PSAT1
ERVK3-2	KLRC4
SLC11A2	ITGA2
ZNF613	LOC105374366
HDAC11	LYPD1
N4BP3	COL8A1
RPS6KA6	GBP1
PTCH1	CD53
CPED1	BMS1P6
CUL3	PBX1
KPNA2	PTPRC
NCK2	RSAD2
PRMT8	ABHD17C
RGS11	CLDN1
ZFP36L2	WDR66
RASL12	LAPTM5
MAP7	CLIC3
SHOX	COL8A1
PRIM1	RAMP1
ATXN3L	LCP1
ANGPTL7	SECTM1
CARF	FAM90A1
NPAP1	SP5
POU4F2	TRBV5-4
MAG	SMOC2
ASTN1	HIGD1A
SLC35G2	DDX58
CLEC1A	C8orf4
	PLOD2
	CTSS
	ISG15
	IL11
	COL6A2
	CTSZ
	HRK
	TMEM161B-AS1
	CD96
	LGALS1
	GSTP1
	COL3A1
	PRSS23
	TUBB3
	DENND4C
	CYBB
	P2RY14
	NAMPT
	RIPK4
	CENPW
	GBP4
	CXCL11
	LCE3D
	TCAM1P
	MEI1
	RGMA
	LOXL4
	IGF2
	LILRB3
	HILPDA
[truncated: 143 more rows]
