# Supplementary material for: Ferroptosis-related genes in cervical cancer as biomarkers for predicting the prognosis of gynecological tumors
Source: Front Mol Biosci. 2023 Apr 28;10:1188027. doi: 10.3389/fmolb.2023.1188027 (PMC10175786; doi:10.3389/fmolb.2023.1188027)
Supplement: Supplementary file 3 [file Table3.XLSX]

## Sheet: Sheet1
Table S3 qRT-PCR primers for mRNA or miRNA expression analysis
Target gene	Primer（5’-3’）
JUN	F-AAGTCATGAACCACGTTAACAG
	R-AAATGTTTGCAACTGCTGC
TSC22D3	F-ATCTGCAACCGCAACATCGACC
	R-GCATACATCAGATGATTCTTCACC
DUOX1	F-GGATATGATCTGTCCCTCTCC
	R-AGTCTCTGAGGTGTCAACTC
HELLS	F-TAGAGAGTCGACAGAAATTCGG
	R-CCTCATAACTGGCTTCTCTTCA
GAPDH	F‐CGGAGTCAACGGATTTGGTCGTAT
	R‐AGCCTTCTCCATGGTGGTGAAGAC
