# Supplementary material for: Ferroptosis-related genes in cervical cancer as biomarkers for predicting the prognosis of gynecological tumors
Source: Front Mol Biosci. 2023 Apr 28;10:1188027. doi: 10.3389/fmolb.2023.1188027 (PMC10175786; doi:10.3389/fmolb.2023.1188027)
Supplement: Supplementary file 7 [file Table6.XLSX]

## Sheet: Sheet1
Characteristics	Total(N)	Univariate analysis		Multivariate analysis
		Hazard ratio (95% CI)	P value	Hazard ratio (95% CI)	P value
Age(>60 vs <=60)	377	0.738 (0.570-0.956)	0.021	0.728 (0.560-0.947)	0.018
FIGO stage (Stage III&Stage IV vs Stage I&Stage II)	374	0.473 (0.210-1.066)	0.071	0.503 (0.220-1.147)	0.102
Histologic grade (G3&G4 vs G1&G2)	367	0.814 (0.550-1.204)	0.303	0.879 (0.590-1.308)	0.524
Risk score (High vs Low)	365	2.718 (1.740-4.247)	<0.001	2.316 (1.302-4.119)	0.004
