# Supplementary material for: Ferroptosis-related genes in cervical cancer as biomarkers for predicting the prognosis of gynecological tumors
Source: Front Mol Biosci. 2023 Apr 28;10:1188027. doi: 10.3389/fmolb.2023.1188027 (PMC10175786; doi:10.3389/fmolb.2023.1188027)
Supplement: Supplementary file 8 [file Table4.XLSX]

## Sheet: Sheet 1
Only GSE9750	Only GSE7410	Only GSE63514	Only Ferrotosis genes	GSE9750 AND GSE7410 NOT GSE63514 NOT Ferrotosis genes	GSE9750 AND GSE63514 NOT GSE7410 NOT Ferrotosis genes	GSE9750 AND Ferrotosis genes NOT GSE7410 NOT GSE63514	GSE7410 AND GSE63514 NOT GSE9750 NOT Ferrotosis genes	GSE7410 AND Ferrotosis genes NOT GSE9750 NOT GSE63514	GSE63514 AND Ferrotosis genes NOT GSE9750 NOT GSE7410	GSE9750 AND GSE7410 AND GSE63514 NOT Ferrotosis genes	GSE9750 AND GSE7410 AND Ferrotosis genes NOT GSE63514	GSE9750 AND GSE63514 AND Ferrotosis genes NOT GSE7410	GSE7410 AND GSE63514 AND Ferrotosis genes NOT GSE9750	GSE9750 AND GSE7410 AND GSE63514 AND Ferrotosis genes
RHCG	LGI4	ELAVL2	TP53	KRT1	TMPRSS11E	ALOX12B	TCAM1P	TFRC	CHMP6	CRNN	DDIT4	AURKA	FANCD2	ALOX12
DSG1	LOC284112	ABCA17P	GPX4	KRT4	CWH43	MUC16	HS6ST2	SAT1	PLA2G6	CRISP3	TP63	DPP4		CRYAB
SPRR2B	GDF7	RPTN	SLC7A11	SPRR3	EREG	ZFP36	LCE3D	CYBB	NEDD4	MAL	SLC2A6	DUOX1		CDKN2A
SCEL	C1QTNF7	ZFR2	NCOA4	LOR	UPK1A	DUSP1	KLHDC7B	GABPB1	NEDD4L	SLURP1		ALOX15B		HELLS
SPRR2C	ATP1B2	C1orf177	ALOX15	MMP1	BBOX1	ANXA1	E2F7	NF2		ENDOU		ENO2		TF
CLCA4	USP54	SPINK7	ACSL4	PTGDS	IVL	BNIP3	HENMT1	GCLM		CRCT1		CA9		PRC1
KRT13	STAB1	CTHRC1	ACSL3	SPARCL1	GYS2	TUBA1A	NEFH	STYK1		SPINK5		TXNRD1		RRM2
SPRR1A	MUSTN1	FAM3D	AKR1C1	GJA1	SOSTDC1	KIAA1614	TMPRSS11B	IDH2		KLK12		ATF3		STMN1
SPRR1B	SCARA5	ZIC2	AIFM2	COL21A1	TGM3	MUC1	MYO3A	LTF		HOPX
S100A7	MYO15B	CTA-384D8.35	CBS	KRT7	KLK13	HMGCR	TPRG1	TRIB3		EDN3
KLK10	ABCG2	RBM20	AKR1C3	PAMR1	KLK11	HSPB1	SFTA2	PSAT1		CLIC3
ZNF750	ADGRA2	DDIAS	AKR1C2	MXD1	CDA	DUOX2	MMP9	PCK2		PPP1R3C
FOSB	CADPS	SBSN	NFS1	FGFR2	SLC27A6	JUN	POLE2	VEGFA		ESR1
LYPD3	HSPA12B	C18orf54	NFE2L2	SEPP1	HPGD	ITIH3	CENPK	SLC2A1		ACPP
TMPRSS11D	BICC1	LINC00925	FTMT	EMP1	GPX3	SLC39A14	CXCL9	CBX3		NEK2
KRT6B	PLPPR2	CITED4	SLC3A2	COL14A1	SLC24A3	LONP1	CYP4F22	VIM		CXCL14
AKR1B10	TNS2	DMKN	VDAC2	ZNF135	CXCR2	HMOX1	WDR66	NOLC1		INHBA
LY6D	PI16	C3orf70	FTL	DCN	CRABP2	ACSL1	NUF2	TIGAR		HSPB8
TGM1	NTNG1	BMP8B	FH	WISP2	CEACAM7	DNAJB6	UHRF1	HILPDA		DKK2
PI3	GPR20	CD163	CARS1	CXCL13	NDRG4	FTH1	CENPQ	CCT5		SYCP2
CALML3	NPY	MTFR2	PROM2	ID4	EPB41L3	TSC22D3	WDHD1	IGKC		CFD
NOD2	SLC2A13	CASC5	PRDX6	EMCN	SYNGR3	SIAH2	CHEK1	CKB		GINS2
FCER1A	COL6A2	RMI2	ELAVL1	IGF1	PPL	ALB	ADAMDEC1	HNRNPM		PDZRN3
CALML5	SOX10	LOC375196	MAP3K5	TRHDE	KRT2	HNF4A	FAM26F	G0S2		FOXM1
DSC2	LINC01101	FAM111B	MAPK1	FXYD1	MAOB	CD44	RDH12	CASP8		IGFBP5
PKP1	ENPP1	CENPO	IDH1	NAP1L3	ZBED2	MAPK3	RBL1	IGKV1-5		CDCA8
SERPINB4	CGNL1	TMEM229B	HSPA5	GDF15	COL17A1	NQO1	ATP6V1C2	GSTP1		NCAPH
KLK7	RBM24	ZNF367	PLIN2	BCHE	SPINK2	WWTR1	DEPDC1	ALYREF		CXCL8
NPY1R	MATN4	PRSS27	MIR9-1	EPHA3	IL1R2	MYC	LIN9	PLXNA4		DTL
KRT14	LRFN5	C9orf84	SESN2	ABI3BP	PRSS2	FADS2	SLC15A1	PGK1		CENPN
CLCA2	VCPIP1	KIAA2022	ATF4	SCUBE2	KLK8	ALOXE3	HMMR	HP		KLK6
PRSS3	PDCD11	MYZAP	TNFAIP3	ISG15	IL18	LAMP2	LOC441178			CHAF1B
S100A9	GRM5	ANKRD36BP2	ARNTL	SFRP1	GSTA4	SLC11A2	SLC16A9			CDC45
LGALSL	SGO1	WDR76	PRKAA1	FCGBP	CYP3A5		PKMYT1			SPP1
SERPINB13	TMCC2	LRR1	LINC00336	HLF	APOD		PLA2G7			ZSCAN18
KLF4	KIAA0408	GATSL3	MAP1LC3B	DACH1	BEX4		CXCL10			ACOX2
S100A12	MRVI1	C5orf34	ATG5	SULT1E1	TBX3		MX2			MCM2
DSG3	SLC12A3	LINC01305	ATG7	MEOX2	CST6		CDCA5			RAD54L
LY6G6C	TMEM198	PRAC1	GSS	SERPINB5	PDGFD		ANLN			AR
ABCA8	DENND2A	NRIP3	LPCAT3	ARMCX1	C2orf54		CDCA2			ECT2
FLG	CSN1S1	KIAA1524	STEAP3	MFAP4	IL36RN		UBE2T			CEP55
TP53AIP1	TRAF3	PNLIPRP3	GCLC	DKK4	CDC25A		SPC25			PDLIM2
NSG1	TRUB1	FST	GOT1	F10	TGM5		GBP5			TYMS
CHL1	WFIKKN1	RP11-1L12.3	CISD1	ARC	ZNF91		FAM64A			CENPE
CSTA	OR6K2	ESCO2	PEBP1	SFRP4	PHYHIP		UPK1B			GULP1
KRT6A	DNAJC22	LHX2	OTUB1	SERPINF1	SERPINB1		POLQ			KIF18B
SERPINB3	ACE	TMEM132C	NGB	ZNF711	PTK6		ZNF439			KIF20A
CYP2C18	CLDN5	CABLES2	TGFBR1	KRT19	SULT2B1		E2F1			TPX2
IL1RN	ZNF521	FLG-AS1	YWHAE	PDZK1IP1	CERS4		BLM			KNTC1
LPAR6	OR4K1	RAB11B-AS1	MIR4715	NR3C2	FMO2		IGFBP6			MOCOS
CD36	TRPC1	CAPN5	RIPK1	PTGIS	MALL		IRX2			ASPM
SERPINB2	SNX21	CEP128	HIF1A	DPT	HOXC6		CXCL11			IFI44L
KCNK7	OGG1	GAS2L3	RB1	DSC3	CD207		C1QB			MELK
S100A8	SOBP	MAB21L3	BAP1	BST2	TTC39A		LRP8			MCM5
KRT16	FAM65C	FAM86A	HMGB1	CCL18	TM7SF2		IFI44			RAI2
MSLN	GRPR	SGOL2	NOX1	WARS	CD177		ANKRD35			NDN
CYP3A7-CYP3AP1	KIAA1683	CCDC64B	ZEB1	OGN	WNT4		LAMP3			THSD4
KRT15	SHANK3	ZG16B	ALOX5	APOL1	SCNN1B		C15orf59			RFC4
CLDN17	SEMA6D	TDRD9	EMC2	RUNDC3B	ZNF415		RSAD2			RGS1
EPHX3	HTR2C	SLC46A2	RPL8	CDR1	MYBL2		OASL			BIRC5
FOS	NAXD	GGTLC1	ABCC1	UNC93A	OR2F1		CCDC150			MCM10
PLA2G3	PHKA1	ZGRF1	G6PD	TST	NAP1L2		IQCG			KIF4A
FGFBP1	SLC38A3	CTTNBP2	KEAP1	EYA1	EPHX2		HAUS8			PLOD2
NAV3	NUDT10	ZNF300P1	CS	IGHM	TACC3		S100P			DLGAP5
C1orf116	ASCL1	SPINK6	PGD	NEFM	GINS1		PHF19			CENPF
SAC3D1	KRT38	MAP4K1	CHAC1	ARHGAP6	CDC20		GZMB			CDT1
DSC1	SH2D5	UGT2B17	IREB2	HPGDS	KIF14		NUP107			FOXD1
AREG	BARHL1	DEPDC1B	ATP5MC3	AQP1	GPR1		DSN1			ATAD2
POF1B	NBL1	PADI1	ACSF2	DCLK1	RIBC2		VRK1			TOP2A
RAB25	ERVW-1	RP11-774O3.3	SLC39A8	PCDHGA3	TNNT1		SORBS2			MCM7
TPPP3	CACNA1G	ZNF844	MAP1LC3A	HIGD1A	EPHA1		SLC25A42			NUP62
TUBB2A	MITF	UGT8	PCBP1	ABCA6	CRISP2		SLAMF8			SLC9A1
TMEM45A	CCNO	PTCRA	ACSL6	ADAMTS5	SLC5A1		LINC01094			SPAG5
SERPINH1	PMP2	PLA2G4F	MAP1LC3C	ALDH1A1	UPP1		SLC34A2			KIF23
ZNF185	KRTAP13-1	HOXB8	SAT2	TGFBR3	NUP62CL		CEP152			UBE2S
CYP4B1	NCAM1	ZNF677	PCBP2	XYLT1	SLC52A1		CLU			NETO2
RRAGD	NACAD	MAP7D2	VDAC3	CPQ	MPHOSPH9		FAM83D			SNX10
NEBL	HYDIN	TCF19	SLC40A1	KRT8	PRSS3P2		PCSK9			MCM6
HBEGF	RBM45	CYSRT1	ACSL5	EDN2	UBE2C		CKAP2			FANCI
ITM2A	GDNF	EAF2	CP	ADRA2A	CCNF		UCP2			C1orf112
KAT2B	ADD2	CSPG5	PRNP	ASPA	CENPI		EPSTI1			NUSAP1
LCN2	KCNA5	CMPK2	DECR1	DST	ARHGAP4		CNTLN			CCNB2
OLFM4	LOC100128164	BCO2	G3BP1	PCP4	SLPI		MEI1			CKS2
CDHR1	ZNF587	IQGAP3	CCL5	RARRES1	SLC15A3		PCOLCE2			CDK1
PITX1	NOSTRIN	SNORA68	MIR424	MUC5B	CDCA3		GABRQ			PGR
SH3BGRL	OR2H2	RP1-93H18.6	PTEN	GRIA2	MDK		PIF1			MMP12
METTL7A	GIF	SPNS2	CTSB	MEG3	RYR1		CENPU			RECQL4
PPFIBP2	TIE1	MYO5C	PARK7	CYP2C9	P2RY2		CLEC2B			CCNB1
DOCK10	BTNL9	HERC5	MIR761	SH3BP5	TTC22		KLHL3			TTK
CIDEA	PHOX2B	SLC7A7	EGLN1	HAND2-AS1	PENK		NFE2L3			SPON1
BLNK	SLC7A14	CCDC88A	GABPB1-AS1	OLFML3	PSCA		CENPW			FEN1
RAPGEFL1	LOC105371352	MCM8	ABCB6	UBL3	RPL39L		EML6			KIFC1
TRPS1	KNDC1	MIR31HG	MIR214	P2RY14	ITPR2		ACTL6A			CDC6
S100A14	ZNF414	GPAT2	YAP1	COTL1	SCNN1G		SPICE1			RAD51AP1
AQP3	LOC102606465	ZYG11A	ITGA6	MYRIP	ZWINT		MGAT3			NDC80
SLC39A2	CACNB2	FOXF2	CYB5R1	OLFML1	DSCC1		FOXA1			LMNB1
MAF	BPNT1	CD14	BECN1	ECM2	SMPD2		ZNF165			SMC4
AIM1L	RFX1	C15orf52	SREBF1	ZFPM2	TP53I3		GADD45G			EZH2
KANK1	BLID	SLFN11	ITGB8	SHC3	RDH16		GGH			NCAPG2
LDB2	WDR25	HINT3	ABCB10	PDE1A	SEL1L3		HIST1H1C			SDPR
HPSE2	KRTAP7-1	C6orf1	POR	COX7A1	FANCG		GK			KIF2C
CYP39A1	RORC	RP11-932O9.10	PVT1	SLC4A2	FUT3		GNB4			ZWILCH
OCA2	MSX1	NIPAL4	HDDC3	EDNRA	ZNF426		TROAP			MTHFD2
DEFB1	CCL25	CENPJ	MIR137	ITGA8	HJURP		TRIM59			KIAA0101
GLTP	IL17D	WDR5B	HNRNPA1	TCEAL2	CCDC69		ISG20			APOC1
ELOVL4	LCN12	CTLA4	RELA	DGKB	GPR183		EPPK1			CCNE1
EVPL	EGFL7	PLEKHG4	LINC00472	SCN7A	TMEM106C		C12orf54			LIG1
WISP3	SARDH	FAM102B	SOCS1	IDO1	CYP2B7P		CD86			BUB1
MAFB	TM4SF5	DLEU2	TTBK2	CDH3	NASP		WHSC1			BTC
CENPM	TNRC18	PLAUR	AHCY	JAM2	MEST		GBP1			IFI6
DNASE1L3	FXYD6	ASB2	MIR326	GLDC	DNM3		CLDN1			TIMELESS
SLC16A6	KCNF1	SLC7A2	SIRT3	FGF7	DUSP2		BCL2L12			EXO1
ARHGEF26	C17orf51	MND1	MT1G	SPRY2	CDC25B		E2F2			LRRC17
RAB38	ITIH6	IL17C	TLR4	ITGA3	SHCBP1		FILIP1L			GMNN
HLA-DQB2	CPXM2	GNG2	TUBE1	CDH13	TRIM16		CYTIP			PCNA
GATM	MB21D1	CAPS	SLC2A8	ZEB2	TOM1		HIST1H2BE			MCM4
PALMD	HSPA12A	MFI2	TMBIM4	MYH1	TRIP13		PXDN			USP18
NTRK2	PHF21B	BORA	BRD4	ROR1	LDOC1		PRKDC			MAD2L1
PCDH9	TRH	ADAMTSL4	MAPK14	TPD52L1	DNA2		ETV7			AIM2
AVPR1B	RTN4RL1	CD274	MIR17	FBLN1	VAT1		MRGPRF			FBXL7
KLRB1	TAS2R13	A2ML1	LOC390705	PDK4	ACOT9		LY6K			RNASEH2A
OVOL1	FAM49B	LINC01214	MAFG	HMGB3	SCCPDH		ATOH8			CDKN3
CACNA2D3	TEK	BARD1	ATP6V1G2	TACSTD2	CYP2J2		MSH2			FANCA
KRT5	SOCS7	ZCWPW1	NOS2	DKK3	MARCKSL1		PSMB9			RACGAP1
MPZL2	CA8	SH3BGRL2	PML	OSR2	NUDT1		PTPRB			TK1
PELI1	TAS2R43	TDRKH	LURAP1L	PGM5	LRRC20		CHAF1A			NCAPG
SMPDL3A	CFC1	KLHL35	OXSR1	CDH19	MGLL		MX1			MCM3
ZNF493	CHRNE	IRF2BP1	ZNF419	CDX4	ERCC6L		ZNF473			PBK
GOLM1	PSMD5-AS1	CCDC88B	YY1AP1	SCGB1D2	PLK4		NCF2			GMPS
CAB39L	FAM110D	RFPL1S	CDKN1A	P2RX7	DHRS9		RRM1			KIF18A
ZNF273	TPCN2	RSPH1	MIR30B	HIST1H2BL	CCND1		BID			ATP13A3
GEM	TPCN1	ZNF365	SLC2A14	ADAM8	CECR1		KNSTRN			HMGB3P1
DSG2	PAX7	TMEM184A	PLIN4	FGF9	RFC3		DNAJC9			NDP
ZNF254	HPCA	SUV39H2	MIR9-3	GPRASP1	CCNA2		MRPL47			MLF1
VSNL1	SLFNL1	C3orf52	HERPUD1	HSPB2	ASF1B		TLR2			OIP5
SLC18A2	ITGA11	HOXD11	SCD	UGT2A3	CDC25C		HIST1H2BH			RAD51
CLDN8	TYMP	WNK3	EIF2S1	GDAP1L1	CELSR3		FANCE			TIPIN
CD1C	CACNG5	TFR2	STAT3	CXCL12	ZNF134		PARP9			CKS1B
PROS1	HIF3A	ZNF320	ISCU	ITGBL1	CNGA1		ELF4			KIF11
STX11	C14orf37	RP3-334F4.1	CAPG	FHL1	BUB1B		RAB3IP			APOBEC3B
TMEM100	KNG1	MESP2	SLC2A12	PLN	EGR1		PSMB2			DHFR
ANK2	C8orf33	SAMD5	SQSTM1	TSPYL5	MRE11A					CXCL1
ATP13A2	C3orf18	CXCR4	HIC1	NT5E	RGS20					CDC7
TRIM29	ADCY4	NDE1	GLUT13	GIPC2	CDK2					FUT6
LRP1B	CPO	RNF212	CHMP5	KRT18	TOPBP1					PLSCR1
KRT76	SLC9B1	IFIT3	EGFR	PID1	PLAG1					PTTG1
FABP5	GTF3C2	FAM13C	LOC284561	NAT6	CRYL1					KIF15
HNMT	COX4I2	SMIM5	DRD5	PDE2A	GUSB					GREB1
OMD	SMAD9	C2orf88	NOX4	ZNF586	IPO9					FAM189A2
GHR	TCEB3B	TEX30	ATM	CA3	POLA1					DONSON
BARX2	PIGS	LRRCC1	ARRDC3	THSD7A	NCAPD3					TMPO
PODXL2	PLPP7	FAM184A	SLC1A4	VSTM4	TMEM194A					SLC20A1
POLA2	NKX6-2	CCDC138	GCH1	FRZB	HLTF					MTHFD1
EHF	EBF1	HCG22	IFNG	NPAS1	AURKB					NUP155
ISL1	CDK18	ANPEP	GPX2	TNFRSF12A	ORC6					DBF4
CX3CR1	KLHL17	SLFN13	SLC2A3	EPHB6	CCNE2					MASP1
ABCA12	GPD2	CCDC15	HRAS	PLK1	MICB					HOXD13
MREG	SSC5D	CSF3	SELENOS	DUSP7	KRT32					RMI1
CORIN	H2AFV	TMEM71	NOX3	CTSK	DNMT1					PRIM1
TRAF4	ZNF585A	C17orf59	HSD17B11	CYP3A43	EGR2
KRT10	ECSCR	SH3PXD2A-AS1	NOX5	PTPRC	MAML3
EPCAM	RAB3C	BCL7A	AGPAT3	MYL3	SLC16A1
CEACAM6	LRCH2	RHEBL1	RGS4	AGTR1	TMEM97
PDGFRA	LEF1-AS1	CYP27B1	ZFP69B	TRDMT1	RFWD3
SFTPD	OR8D2	HOXD10	CAV1	SLIT2	SPDL1
MAGEL2	FAM198A	TBC1D30	CEBPG	IL11	MKI67
ARSF	SCARF2	HSPBAP1	MT3	MAP2	PAQR4
TSPAN1	CDH7	HSD3B7	MIOX	SLC31A2	AKR1B1
KLK5	KANK2	RAET1E	TAZ	CTSZ	SMC1A
TOLLIP	DNM3OS	UNC5CL	PRDX1	FAM107A	DEPTOR
CEACAM5	NOP9	NCK1-AS1	MTDH	LAD1	OTUB2
ARG1	INSM2	UBL7-AS1	ASNS	LIPF	ZCCHC24
ECM1	REG3A	STRA6	KRAS	SLIT3	RSRC1
PLXDC2	TNXB	MIS18BP1	DRD4	GAL3ST4	TPSAB1
NYNRIN	CRYBB1	USP49	TXNIP	GNG11	POLE
FRMD4B	PCDHGB2	CHML	NNMT	ZNF257	FOXRED2
PRRX1	TLCD2	SAMSN1	EGLN2	POFUT1	DIRAS2
SUSD4	BPIFB3	RP11-846E15.4	NRAS	AOC3	FBXO5
CSTB	DOK1	LOX	HSF1	GFRA2	E2F8
RGS5	RUNX1T1	PRTFDC1	XBP1	ITIH5	SP4
XCL1	SLC7A9	CCSAP	SETD1B	ACSS3	STIL
CEL	OR1N2	GSDMB	UBC	MAGOHB	WNT2B
CD69	ZNF44	TCOF1	KLHL24	PDZRN4	BRIP1
AASS	C21orf2	ZNF667-AS1	EIF2AK4	RPE65	HYAL1
SLC16A7	ZNF101	SMOX	MIR9-2	CKMT2	GPR19
IGFBP2	TMSB4Y	SOX2	SNORA16A	ZNF516	TLR3
NDUFA4L2	E2F3	PTPRCAP	HBA1	RASGRP1	SMC2
FGF14	KIAA1211	SERPINB9P1	DLD	KCTD17	PIK3R3
ELF5	CYP46A1	ANKRD32	PIR	ZNF214	MYL5
TRAV12-2	DIO3OS	ZNF667	CD82	SATB2	DOK4
LEPREL4	PARP1	VSIG2	GSK3B	ATP1A2	SLC37A1
HLA-DRA	ULK2	INSIG1	TFAP2A	KCNMA1	HPRT1
KRT36	TRIM36	C22orf39	RPL10	RIT2	GCNT3
PERP	ZNF704	LOC100505715	PFN2	DES	CDKN2C
PGBD5	TCTE3	RARG	TEX264	STK32B	TPSB2
P2RX5	DPY19L2	ABTB2	YBX1	PDGFRB	EIF2AK2
CLTB	MYOT	C9orf40	MAP4	FOXF1	RPA3
NMU	ADCY1	ST6GAL2	CNBP	KCNN3	SLC35G2
KLF8	ESM1	GPLD1	CCT4	FAM149B1
EGR3	IQSEC3	TNFSF13B	RPL26	SDC1
MAP3K1	ABRA	SYNM	PANX1	TTI1
ELL2	PRICKLE2	PTP4A3	PRKAA2	CD34
ME1	ZNF772	CXorf57	ACVR1B	SOX17
PAQR5	RALGAPA1	DCLRE1B	RNF113A	PIK3R1
SLC6A8	SMIM10L2B	NAIP	EWSR1	SRPX
PLBD1	KCNB1	RTTN	VAPB	KCNB2
CPEB3	GDPD4	VMP1	H2AC21	LMO3
LPCAT1	CLIC5	ST8SIA5	RPL7	SCGB1D1
MT1M	SOX1	ZNF597	TNF	GRIP2
GAB1	ROBO2	SDK2	PCBP3	RAPGEF4
PEG3	CDH18	CHI3L1	RPLP0	HSPB7
CDSN	DNAH14	LOC100507221	HNRNPD	MAGEH1
KLF6	KCNIP2	GPC2	DLST	PHLDA2
SASH1	UCK2	TMEM206	PDIA6	TSPYL1
TM4SF1	LOC642852	NUDT18	YWHAG	PTPRN2
XRCC3	SEZ6	IGSF6	MIR7-1	CXorf36
NAALAD2	HTR6	LINC01133	RPL13A	PRL
TEF	HAND2	LOC100506098	DPYSL2	GPM6A
CLDN4	C7orf50	LOC102724017	RACK1	RYR3
PIM1	MICU3	SFI1	RPL36A	RGN
SYT17	NR2F2	FIGNL1	ATP5F1B	ISOC1
DGKD	PCSK6	ETV5	RPS7	CCL23
CDR2L	HS3ST5	TWIST2	HMGN1	CDH22
EPB41L4A-AS2	PRUNE2	SHROOM3	SNRPC	SNX19
LRFN4	TGM4	FAM69A	SNRPD1	AGO4
GOLGA6A	LOC84843	SASS6	UBA1	PRKAR2B
CCL2	CNTN2	ZMAT1	FASN	NRG2
KLF3-AS1	DIXDC1	LOC81691	HNRNPA3	ZXDC
IL25	GART	COL4A6	FAM120A	TUFT1
STMN2	PMEL	B3GALT5	RTL1	NR0B1
SLC22A3	WBSCR17	OLFM1	IGHG4	TMEM132A
PKP3	DERL1	44623	MYH10	AVPR1A
ABLIM1	TFEC	CEP85	RUVBL1	SSPN
FETUB	PTTG2	GJB2	SMC3	GSTM3
HLA-DPB1	CELA1	PRR15L	PDIA3	ERCC2
NUP210	APEH	MASTL	HADHA	CHRNA9
CEP72	DDX39A	ALPP	XRCC5	GRK1
RGCC	LOC284242	TPR	UCHL1	UST
GDPD3	GALNT16	CRYM	WBP11	CILP
EIF4EBP1	RHOF	DBR1	MDM2	ADAM20
EMC9	ADRA1A	COQ10A	KSR2	LHFP
SPAG16	LOC100129503	ZNF684	RBM10	GRIN2A
PRDM1	RSPO2	EMILIN3	RUFY3	CTNNA2
FZD10	SFTPA2	PRIM2	MIF	PLEKHA5
AC012065.7	ROBO4	HBB	CNTNAP4	RCAN2
ZC4H2	SPATA8	KCNS3	YTHDF3	FGF13
PLCD1	GATS	ALG10	RPL5	HMGB2
KRT81	CYP1A1	F3	HSPA9	MAPK8IP1
SVEP1	OR2T8	SDR9C7	LRPPRC	NBEA
VAC14	TUBB2B	KLB	EIF4A1	SLITRK5
IL20RA	CAPN11	CECR2	GUCY1A1	CDK5R1
NTF3	COL6A3	LINC00467	TBC1D5	SAMD9
MAFF	SLC36A2	RPGRIP1L	FSCN1	SPG20
GJB5	ZBTB40	DNM1	RPL15	COL8A1
DUSP4	SGTB	SENP1	ATP5F1A	ASIC2
CEACAM1	CHRM3	TTC18	NACA	TPM3
SCNN1A	GPR173	MCOLN2	RPS3A	RPS6KA6
DPYS	PCYT1B	PXYLP1	H2AC1	CPED1
ALDH3B2	SLC6A6	MRAS	RPA2	KPNA2
PSG2	ST6GALNAC3	LOC101928054	KBTBD3	RGS11
NCLN	CRYBA2	CHP2	CFL1	RASL12
C7	LINC01314	GSTA1	ACTBL2	CLEC1A
OPN1SW	LPAR1	C6orf132	MYL6B
PYGM	BDNF	FMO1	EPAS1
SLCO1B1	KIF1A	NOVA2	VDAC1
RORA	DENND1C	SUSD2	RPL34
C1orf21	MMAB	EMC3-AS1	KHDRBS1
NDRG2	LOC101928087	ZDHHC23	MYH9
SMAGP	HIST1H1E	C7orf63	ERH
RHOB	ORAI2	MUC6	XRCC6
SATB1	TRPM3	TBC1D31	SLC25A31
CD24	C9orf47	MPP3	TUBA4B
DEGS1	PRICKLE1	PRELID2	GPI
IGF2BP3	TEX33	CROCC	ABRAXAS2
CA12	FBXL22	LINC00312	TGFB1
TIPARP	IFI30	LYNX1	MAP1LC3B2
MEIS2	LTBP2	CEP19	CCT8
ACKR1	CYP2A7	CPA6	SSBP1
SLC25A15	TEX12	EEPD1	RPS4X
PLAGL1	MARVELD3	MMD	PDIA4
MGC4859	PDE6G	PABPC1L	RUFY1
ITPR1	ADRA1B	USP1	LDHB
RNASE4	LINC01095	SLC38A6	ATG16L1
LAMA2	ZNF346	C17orf75	SNRPA
KRT33A	NCAM2	KIAA1804	RPL30
CD4	ZNF570	RP11-124L9.5	ACTC1
XYLT2	CARMN	TAF5	RPLP2
CNPY3	TCEAL1	KBTBD12	HNRNPL
SLC19A2	LRTM2	NFATC1	IGLV3-19
FGF22	HIST2H2BD	LOC101927420	RPL38
NUP93	FRRS1L	BAD	CCT3
ATP10D	SERP2	TSLP	ALDOA
FBLN2	PNMT	ANKRD36	SNRPF
GALR3	HCN1	B3GNT8	HSP90B1
DIAPH2	SKA3	SLC39A5	USP44
MFSD6	WBSCR28	GNL3L	SNU13
NLGN4X	SRMS	BCL2L15	ANO6
DIO2	SRY	CDCA7	CCT6A
FN1	HS6ST1	RASIP1	DUT
RIMBP2	EFHC1	HSPA6	RPS13
EML1	SERPINA11	PAG1	TUBB4A
GABRA5	ABL1	HAUS6	RPSA
ENDOD1	EMX2OS	B3GALTL	SRSF8
AHNAK	NMI	ZNF541	TRIM28
TIAM1	PABPC4L	RP4-657D16.3	PTBP1
GFOD2	ICA1L	CPM	CFTR
CABP5	RBBP5	HTR4	FBXW7
CLIC2	EMX2	KIAA1467	WTAP
TAC1	KCNIP4	MSH6	MDM4
CYP4F12	CTSS	RP1-151F17.2	BANF1
TRPC6	NANP	MIS18A	GNB3
CROT	F2	SELL	PRDX2
MNAT1	IGDCC4	TMEM120A	NAP1L1
CPPED1	TLR6	THAP8	VAPA
AHNAK2	SHMT2	UBXN7	YWHAB
FUT8	SPRY3	STAT4	YWHAZ
LIAS	GRAP2	LRRC16A	DHX9
OCM2	KDF1	TMEM39A	SNRPD2
ZNF117	HN1	ITK	PHKG2
RNF128	LOC100507311	SLC25A19	ACACA
STON1	PCK1	FCHSD2	FDFT1
PMFBP1	FAM110A	PLEKHF1	PTGS2
ANXA9	DPYSL5	PBX3	SQLE
ESRP1	DEFA6	BAX	ACO1
PAX6	AGT	RTKN2	HSBP1
SP3P	SCAMP1	RHOD	SLC1A5
MAST4	GATA4	ASB12	CARS
Igk	RS1	USP5	GLS2
ZNF93	HBE1	RNF144A
MISP	CA5BP1	MS4A7
ACP5	C2orf40	ZBTB8A
PDZD2	LOC284933	ERO1LB
HTR2B	NT5C1B	LOC102724689
RP1-8B22.1	NFKBIB	MICAL2
DSP	PRAMEF17	MSL2
C3	FBXO27	GEMIN2
ZNF385D	CYYR1	CHTF18
FAM124B	TYRP1	ARHGAP11A
ZFP2	JAZF1	ICOS
SIT1	KCNQ4	TMEM56
EFNB2	KAZALD1	FBXO2
ZNF682	SPACA5	C12orf75
SBNO2	DDIT4L	ZNF836
ATHL1	SSX7	MYBL1
SLC38A4	RCOR1	ERVMER34-1
MAN1A1	C1orf106	GEN1
ZNF43	PDZD4	ZNF519
BCL11B	SH3PXD2A	IL17RB
SLC6A4	RPS4Y2	SCML1
PPAP2C	ZNF853	HUNK
TARP	PSMB3	FAM24B
CLN6	RPL23AP32	PSRC1
P2RY1	RAMP2-AS1	TMEM116
SGK1	AFF3	LY96
IL1RL2	CYBRD1	HIVEP3
MLLT4-AS1	GNAO1	ZNF26
RHOBTB3	LINC00663	LOC100507053
ARG2	CDH5	HAGLR
RBP3	HIGD1B	C3AR1
FAM162A	APOL6	PIK3CG
LONRF1	DNAAF3	MDC1
MLLT4	SLC22A8	CENPH
TNS1	KNL1	TBC1D15
NVL	LIFR	FLVCR1
CITED2	MATN2	CHEK2
TCL6	PATJ	DDX60
SOWAHC	PRSS23	CCDC14
WIF1	LOC100132356	NEURL1B
ECHDC3	LOC100506100	CDK15
PGLYRP4	SEMA3D	ACTR3C
VN1R1	LRRC2-AS1	MAP3K10
SLC30A4	VGLL3	PSIP1
CTSL	DPEP1	TRIB1
PAIP2B	DNAJB3	LDHC
PCDH8	LINC01197	DTX2P1-UPK3BP1-PMS2P11
PP14571	KCNA6	TAF3
GPM6B	ERBB2	GDAP2
RND3	PLAU	TRAPPC6A
ATP10B	PAX2	RCSD1
SLC8B1	NPFFR2	IL7R
ZNF580	ESR2	TXNDC16
MSMO1	FAM129C	IGDCC3
PTPRZ1	BRI3BP	CBX5
SDHA	CDK13	RNF168
DLG2	LOC780529	GGT6
BDKRB2	TENM3	MANEAL
C19orf80	PCOLCE	RECQL
POLD1	GXYLT1	BIN1
CLSTN3	PSMD12	BRCA1
TLR7	F11-AS1	PCGF6
DDN	CNRIP1	FAM109B
EXOG	ARHGDIG	MS4A4A
CLGN	CLEC3B	SLC30A7
CLPB	ICAM1	SLC22A14
AGRN	CHST8	LGR6
SC5D	TAF4B	BRCA2
KL	FRRS1	AOC4P
DPPA4	NPY5R	MTF2
PLK2	CCDC26	OAS2
EDNRB	KIAA1456	CKLF
MAPK10	PFKFB3	EFCAB11
SALL1	SLITRK4	NLRC3
PHLDA1	USP51	SP6
DOCK9	LYPD2	NRM
RAD21L1	PRSS37	HPS3
VAMP8	TMEM155	MCPH1
DAAM1	ITGA9	WDR90
OR12D3	CARMIL2	PTTG3P
NPR2	IFNA14	ZNF662
CASQ2	C10orf126	TMPRSS13
F13B	SLC28A1	FA2H
SIX1	KLK15	SLC35F2
ELOVL6	LRCH3	PARP2
EPB41L4A	HIST1H1D	PDSS1
SLC8A2	CFAP43	C1orf168
NOVA1	BEST3	CHN2
SERPINI1	PCDH11Y	KIF20B
G6PC	GLI1	ERI1
PTGER4	LINC00308	PPFIA3
ALDH5A1	SBSPON	ZNF281
ZNF132	SERPIND1	ALCAM
IL12RB2	KIF2A	NR4A2
FAM110B	LINC00152	PDS5B
ARPC1B	NR2F2-AS1	NEU1
ACAA2	PHC2	LRRC48
WNT16	MAGOH	ABCC4
MTNR1A	NFKBIE	RBMX2
KLHL41	LRRC4C	PAPSS2
EFS	CRYGS	TAF1A
ACOX3	SYT15	ARSK
MYL2	LY6G6F	WDR52
DIRAS3	BBC3	FAM216A
ANO3	GARNL3	TOP3A
EPS8L2	RNF165	LOC101928000
GRAMD1C	ADAM6	IL17RD
ACSM3	ROPN1	RNASEH2B
FGFR3	TMPRSS6	PLIN3
TBC1D19	STXBP5	BAIAP2
HAL	GABRD	DDO
RORB	GSTM4	CASP8AP2
RANBP9	RCC2	TRAPPC10
TPM2	PHACTR2-AS1	BRICD5
CDS1	LGALS8	STARD4
ARL4C	RERGL	OAS3
KCNAB1	RANBP1	PRRG2
MUC7	FAAP24	TMEM38B
TLE4	POPDC2	S100PBP
HSPG2	ADAMTS9-AS2	NRTN
GPNMB	TECTA	ITGB3BP
ADAMTS1	SENCR	FAIM3
HOMER2	TMEM169	OBSCN
MT4	EPDR1	NXPH4
RNF11	COQ2	DYRK3
TPPP	RFC5	SUV39H1
GAS7	LILRA5	HAPLN3
HEBP2	TICRR	GPR171
RP11-680F8.4	FOXJ1	CXorf24
UMOD	HMCN1	COX17
LGR4	C1QL2	PRPH
RASSF8	KCNS2	ZNF318
HYMAI	H2AFZ	NSL1
CALCRL	GPR141	SLC35G1
MROH7	GATA1	ZSCAN2
LCE2B	PIK3R6	HYLS1
ERI3	REN	U2SURP
ZBTB16	C7orf69	DDX20
CLCN3	NR2F1-AS1	VAMP1
AC007389.3	ERICH3	FANCC
GFRA3	DNAJB2	FPR3
FBXO3	COMT///ARVCF	MORC4
MCHR1	BTD	LOC102724275
GNAL	EFNA1	B3GNT7
TMEM40	PAQR9	MPZL3
FOSL1	SYNC	ZSCAN26
CSRNP3	LAMA3	FLJ46875
TENM4	HTN3	RIPPLY3
LPPR3	C10orf76	GRAMD2
CLEC10A	FAM222A-AS1	NUP205
DBI	KCNN1	SYNJ1
STEAP4	PTGER3	NUDCD1
MMRN1	FAM19A5	GJB1
HOXB13	RIC8B	FCER1G
TSPO	FAM228A	AC005523.2
LRRTM4	IFT80	ZFAT
GPX5	MBD2	PPP1R16A
CALM1	ARSI	DDX11
RP6-149D17.1	MEGF8	SLC22A17
NAGK	PSME2	NDUFV2-AS1
DRD1	PCDHB13	DERL3
MNX1	MS4A6E	FLJ45482
SERINC5	OCIAD2	LOC102724356
TOB1	STAT1	SNRNP48
PTGER2	NKPD1	CENPL
RAI14	PLPP3	RP3-508I15.21
HMGCS1	HCG4B	NDC1
ZFYVE21	HDX	POP1
DPP3	CEMIP	LINC00960
SYPL1	PPT1	BCL2L11
FZD2	SKA1	TTLL7
ZNF85	ADAMTS19	TPTEP1
HPSE	KRTAP13-2	NCEH1
NLGN1	C11orf88	TCP11L1
ENTPD3	UBALD2	PIGK
IFNA10	DCTN1-AS1	LMCD1
PCSK5	ETV1	CABLES1
KLF2	FOCAD	BRIX1
GREM1	SPHKAP	RHPN2
TMEM9B	HOGA1	PARP14
NMRK1	POU3F4	SSX2IP
NPHS2	C20orf85	OSBPL11
IMPG2	TTTY6	LYAR
LMBRD1	BAIAP2L2	RIT1
PGRMC2	MIR99AHG	MIR210HG
EDA2R	C5orf66-AS2	HSPA13
CLCNKB	LYG2	FLJ32255
DDAH2	FUT9	MZT1
DYNLT3	FUBP1	BIN2
GSTM5	HIST1H4J	ADRB1
MAPRE2	OR51E2	TMEM140
JUP	LINC01556	LINC01355
GAGE1	PLEKHB1	FANCB
PER2	DNAH5	CTDSPL2
BMP4	DNALI1	NOTUM
PDE5A	EFHB	IL18BP
ALLC	WDR27	DEK
CD9	C4orf22	SET
DHRS1	RAN	MROH2A
SNRK	MRAP2	RAB20
COBLL1	KRTAP4-8	ZNF283
TOM1L2	SLC51B	PIGX
TEAD4	GABRB3	CCDC124
CEBPA	RASSF8-AS1	HFE
CD320	ARMC8	THSD7B
TCF4	SHISA6	MIRLET7BHG
IER3	RECK	SPATA13
IRX4	NXPH3	CYP4F2
EEA1	NUDCD3	GK3P
IRS1	LOC101927958	ALG6
RAB11A	PDXK	RBMXL1
SEZ6L2	ZCCHC3	LRRC8B
RPS6KA1	CACNA1C	SH2D1A
BTF3P11	MC1R	UGT2B28
EXPH5	RAPGEF3	PKD1L2
FAM186A	DPYSL4	SYTL2
ZNF350	IFI16	AMN1
HEPH	ZNF396	PEX11G
LOC1720	TLL1	ZNF304
NSUN5P1	EVC2	SLC25A40
WNT5A	SLC25A5	PIP
CYTL1	MAP9	EID3
CLIP4	C8orf22	RNPEPL1
BMP7	KLC1	C5
SEMA3E	LOC100128840	BAZ1B
ZNF675	BAAT	SAMD11
ACVRL1	C16orf89	RBM12B
ZNF528	ZNF311	MYOM2
VWF	LRRC73	NEDD1
MDFIC	DTX1	DCK
KRT83	FBXO22	INA
TSPAN7	FAM199X	GAREML
ANK3	PXK	STRIP2
GZMM	ADGRF5	TCP11L2
KRI1	LGR5	ANP32E
CDH1	BMPER	H2BFS
NBEAL2	MLXIPL	TMEM159
WT1	UPK2	MYB
FAM131B	RTN1	ZNF264
IGFBP3	FOXO4	IRF5
CFB	TMEM26	FANK1
XPNPEP2	CACNG2	HAT1
IL9	LENEP	C1QC
ALDH7A1	PGLYRP3	ZSWIM1
MMP7	HLA-DPB2	EVI2B
TGFBI	LOC101927770	NUP37
NFASC	C14orf79	TNFAIP8L1
VAMP5	RIMBP3	INPP5F
FAM155A	AMOT	TMEM44
CCNG2	PLEKHG4B	CMSS1
SLCO1A2	ZNF177	CLCN6
AIM1	BMP6	SFMBT2
TCF21	FRMPD4	SFMBT1
F9	TEX28	WIZ
CA10	ABCC8	C21orf58
JUNB	SLC38A11	UHRF1BP1
SGMS1	DTNA	SNORA72
ITGA1	MTBP	TFAM
C2CD2L	FAM234B	LOC283588
BC069776	ATAT1	LOC100630918
ECHDC2	DACT3	RP5-1074L1.4
ZNF430	CPSF3	MERTK
WRAP73	CD79B	DTX3L
RAB11FIP1	CPNE6	LOC441528
CARD14	NFIC	FAM160A1
AOX1	CBLN2	REEP6
MEOX1	ACTN2	GOLIM4
ADAMTS20	FAM162B	FBXL16
CCDC28B	RCCD1	ING3
GAMT	KIAA1755	HAUS1
NLRX1	LRRC7	ATP11C
CHRD	DBNDD1	ASAP1
ANO1	TMEM47	ING1
GABRA6	SLC17A8	NPAT
MYL10	KRTAP9-8	PIP5K1C
TMEM254	FAM227B	CAND2
YPEL5	SEH1L	CEP78
SLC13A4	EPX	LY86
RXFP3	ZC3H8	CTPS1
IL2	CLDN2	IRAK1BP1
SHARPIN	AMIGO1	LCP2
PITX2	GATC	ARSG
NEUROG1	TMEM202	DCBLD2
KRT3	UBE2Q2L	MFSD3
ZNF423	GABRA4	SUZ12
SPAG4	TEX26	DARS2
RASAL2	POLR3A	MRPL42
RASAL1	OR7D2	STAG1
RFX2	REG3G	ZNF180
CPA3	TCEANC2	ATP2C1
KAZN	TSPYL6	KATNAL1
THBS2	REV3L	CPNE8
PCSK2	MIR4435-2HG	ARL6IP6
VIP	RELN	FBXO45
PLD1	METTL21C	KIAA1841
PYY	KIR2DS1	SHANK2
GPR22	PIK3C2G	GPR180
H2AFX	GLIPR1L2	STK3
CD1A	SP2	B3GNT5
ALDOC	FAM101A	GCHFR
CD52	UBE2I	PIK3AP1
RP11-665C16.8	RSPO1	SMC6
COL9A1	C15orf32	ABL2
RCBTB2	LOC101927021	C5orf30
WNT1	MAN2C1	XRCC4
SELE	ENO1	CDK4
ESRRB	NR2C2AP	RALGAPA2
GADD45B	THRA	PCBP4
GSN	RBPMS	SLC52A3
KLK3	PRUNE1	ZNF148
ZNF492	TEKT3	SLC25A33
OBFC1	U2AF1L4	THAP10
IMPG1	CBX7	PYHIN1
CYP7B1	SH3GL2	LOC101927151
AFM	LONRF2	CCDC34
QPCT	CD3EAP	LAYN
S100B	SOD2	CLSPN
RPA4	DIO3	C11orf45
ARHGEF10L	ADAM22	STOM
LUZP2	FAM150A	TMED5
KRCC1	UNC45B	PELI2
CSRP2	CA5B	ALMS1
S100A4	TMIGD3	SIX2
BTNL2	KRT37	HGD
DUSP5	WDR78	FMNL3
YOD1	KIAA1661	CCDC77
SDC2	LCT	PEAR1
AMPH	NUDT21	RP11-403P17.3
ESRRG	GVINP1	SENP5
ADRB2	CNTN6	CUEDC1
GOLGA4	IFT46	SCRN2
LOC100996756	RLN1	C9orf114
TRHR	CALD1	MAGI1
HMGCS2	DAPK1	RAD51C
ABCB1	HLA-C	RP11-884K10.7
IHH	ATP2A1	POGK
B3GALT2	LVCAT5	ZBED8
CPEB1	ZNF491	LETM1
PITPNA	LBX1	CTD-2619J13.13
CH25H	PLCXD3	GTPBP8
RNF170	AP1S2	RP11-196G18.24
CLN8	MTHFS	CEP162
GSPT2	HIST2H2AB	PLSCR4
SLCO2A1	LHX5	MMEL1
IMPA2	LOC105379252///FAM95B1	FNDC4
KLRD1	KDM4D	LOC284513
CRHBP	FAM81A	MYBBP1A
ANO10	SAXO1	SLC5A3
LMOD1	LOC400655	CREG2
CDC14A	TMPRSS11F	ADIG
GINS4	MMP21	PWAR6
C5orf66	PKDCC	ORC5
RNF39	TPM1	XAF1
CRISPLD2	C8orf34	ABCF3
ADAM5	IRF7	RP11-429B14.4
LMAN1L	C11orf86	MMGT1
SSBP2	TMEM135	PRIMA1
CHST2	UBD	TNFAIP6
CD8A	RAB4B	MPST
LOC101926913	OXGR1	FLJ16734
CDKL1	ZNF90	GPATCH3
ACSM1	FAM20C	PLXNA3
RNH1	MIR100HG
PDE6C	FZD10-AS1
CAST	DIAPH1
SELP	SCTR
GATA6	SERBP1
DLX5	44625
EPS8L1	ARHGAP28
DBN1	MATN3
ZNF671	EDARADD
FAM189B	AOC1
PRSS21	PARVA
EPN3	ANO4
LAPTM4B	SYT10
MEIS1	SDC4
MTSS1	FBN2
VPS4B	SNX5
TSPAN15	LOC101929680
STAR	GPRASP2
ZFP36L1	RBM23
MANSC1	SORCS3-AS1
KATNBL1	PDE9A
ASXL3	CPA4
IL1R1	CENPA
ITM2B	STK17A
C12orf29	IFNA21
ORC1	UBXN10
IL7	UNC5C
PCDHB11	TMOD1
IL1A	C22orf24
CHMP2B	DNAJC28
FAM135A	B2M
LOC220077	ZBTB18
CYP11A1	CCDC8
SLC5A12	HIST1H2BN
LAMTOR3	FZD4
SLC38A1	C20orf197
CBFA2T3	CHRM2
DRP2	FZD6
PLA2G16	GUCA1C
F13A1	CDH2
AQP4	TMEM132B
MUC3B	MFSD6L
RAB27B	NEMP1
ZNF205-AS1	GS1-24F4.2
TACC2	OR1L4
PTPN13	CYP4F11
RIC3	DQX1
VPREB1	GPER1
HCRT	CA2
VAV2	SYNPO2
GPR15	ATP1A1-AS1
LRMP	CYR61
CCND2	HEXA
ANKRD6	MSC
SEPT10	EBP
PPAP2B	GDPD1
RNASE6	SPI1
SLC29A2	ZNF445
HBP1	CEP170
BHLHE40	CAPN3
ARHGEF6	ZFP41
ANGPT4	S1PR1
TCF3	TSPEAR-AS2
CKM	MRO
ASAP3	SPEF2
PCYOX1	HLA-G
KRT33B	RELB
AC084219.3	BMP1
TRAIP	NRXN3
LOC101928278	WHSC1L1///DDHD2
DCTPP1	LOC100134317///LOC284412
MAPK12	APOM
CD55	LOC254896
EHMT2	PPP1R9A
CTNNBIP1	VIT
CHKA	SYNRG
MAP3K8	LINC01105
NCAPD2	TDGF1
EPHB3	FUT7
C6orf123	MYO7B
QTRT1	FGFRL1
YKT6	TAP1
MAPK13	BSN-AS2
AF198444	ERBB3
PNLIP	HIST1H3B
TTN	CIITA
GAN	SLC6A3
CORO7	LINC00261
GALR1	ZFP14
CDY1	ATP6V0D2
USH2A	ZNF280D
CBR3	ZC3H12D
DHX35	LOC158863
EEF1A1P42	SIRPD
CCSER2	UPK1A-AS1
ARL15	PPM1K
FAM76A	DNAH1
SEMA4A	CHST11
DUSP22	LINC00466
CMAS	CFHR4
GRIA4	FOXP4
KIAA0509	DENND4A
HRH4	CARNMT1
JAM3	SSR1
FYCO1	C12orf66
TPT1P8	NECTIN3
SNX16	DAG1
ZNF107	C20orf24
CAMP	CCDC102B
GSTM2	MLLT6
OR7E14P	GLRA1
ALOX5AP	LTBP4
ETFDH	MGAM
NLRP1	SEMA7A
FZD1	KCNJ5
AK5	LOC100287166
CCDC70	LOC100505549
COLEC12	C16orf45
CRYBG3	SCGB3A1
ZNF329	CCT8L2
BAI3	ATF2
COMMD8	MICAL3
TFAP2C	ATP8A2
CCR6	C3orf49
CSDC2	FGF2
MAPKBP1	CDKN2D
DGKE	ATP2B2
CRYZ	PAICS
DSCAM	SNTG2
APOL2	IL21R
GPR116	TCEAL5
RHBG	KRTCAP3
TMEM8A	PDLIM5
ICA1	CNN1
MFSD1	DUSP8
SEMA5A	MAS1
ZNF253	NDUFAF7
SKP2	EPT1
DMXL1	PDLIM7
EVI2A	HIST1H2BG
FRS2	PTAFR
SLC7A8	NPL
ANKRD46	ANGPTL1
PALLD	LMNB2
RIMS2	PTPRS
PLA2G2E	DUSP18
SETDB1	IFI27
BCL2	CNNM1
UTRN	ZNF76
BPGM	SLC19A3
BHMT	HIST2H2AA3
TAF13	C9orf135
KRT84	SYTL4
COA7	LRTOMT
ZFHX4	GMDS-AS1
NDOR1	CREB3L2
PDZD3	ADA
NUCB2	VIPR1
GCG	IER5
TOP3B	FAM175A
ATP4A	TCEAL6
PAGE4	AMPD3
ELMO2	CCDC42
LRRFIP2	AICDA
HOXD12	BCAS3
CSF1R	GCRG224
LINC00652	WDR19
EPB41	RNF150
BTBD2	HIST1H2BI
SMPX	C6orf58
F11	SNHG25///SNORA50C
CLIP1	RPRM
LST1	PCDHGC3
BMP2K	ALG3
CMA1	HIST1H2AE
OCLN	MTRF1L
BTG2	LOC100505984
GZMK	TUBB1
PPBPP2	IGFBP4
EPHA2	GPRC5B
SFN	DLL4
DDX3Y	CARNS1
CDKL5	RADIL
TNFRSF11A	LGALS8-AS1
FAM63A	IL32
CAD	APP
ABI1	LOC153682
PRRX2	PRKCDBP
CCDC6	ETNK1
EFNA3	SNRPA1
DYNLL1	LINC00635
PLXNA1	LOC100506191
S100G	KCND3
DNAJC17	ACOT7
TMEM246	FOXN3-AS2
BTN2A3P	PHF23
PPP2R5A	ADAT1
CXCL2	LDHA
VWA5A	DMBX1
GAB2	BTN2A2
FBXO40	SQRDL
LOC100287387	NPVF
DUSP14	TAPT1-AS1
SMAD7	TUBA1C
UBE2O	LCA5L
SNORA21	PP13439
NME5	NR2F1
B3GALT4	HIST2H3A///HIST2H3C
KCNC3	SLC17A1
STX17	CPB1
CCR9	KLHDC4
BLZF1	NCBP2
ODF2	PRKCE
IL3RA	NPW
KCNJ8	LINC01354
TMEM35	SECISBP2L
HMGN5	MBLAC2
WASF3	PNP
IL36A	TCEAL3
PKNOX2	TNFRSF21
ZNF549	MYH11
ZNF702P	RAB28
TUBA4A	REM2
SPTBN2	FAM86C2P
SCRN3	MBNL2
EXOSC2	FERD3L
GUCA1B	ADGRE1
LSM4	RSPH10B
EIF4E	POLR2H
TCIRG1	ACADL
DCHS1	UBE2A
RP11-348N5.7	AGER
PDZD7	BATF
PLP1	FOXA2
EGOT	GP1BB
C6orf106	MYL9
SIRT6	DDX17
IL4	TIMP3
KCNA2	LOC100996455
ENOX1	SCUBE1
SLC9A3R1	HOXA11-AS
LINC00939	HOXA13
SNTB1	RAB17
CCHCR1	ST8SIA4
SCP2	KCNA7
SNCB	PPME1
STX12	SH2D3C
PTPRD	IL2RA
ICOSLG	HIST1H2BF
ARHGAP10	EFHD2
RAB5A	TNFAIP2
PCDH1	HTR1F
TMOD3	PMAIP1
GALNT10	BNC2
ATOH1	GREM2
RHAG	GLDN
ABHD6	IRF6
CALML4	PPP1R14A
FRY	PKI55
TWISTNB	NUTM1
CYLC1	SDHAP2
IER2	AMMECR1L
FKBP5	CHD2
SIRPB1	VPS29
ZNF137P	MIAT
DNAJB4	SRPK1
LYVE1	BTBD18
SLCO4C1	HIST1H2BM
GUCY2C	FOXL2
MMP15	KLHL6
KLF10	POU3F1
PPAP2A	PIM2
GBP2	TAGAP
GSG1	FLRT2
CELA3B	THOC3
BEND5	CCDC65
MEF2C	BEND6
FAM49A	CD19
PAFAH1B3	DSPP
MYLK3	SCN2B
FAM204A	ABHD2
SETMAR	TYW3
ACSM5	ZRANB3
MOXD1	UACA
MN1	CD96
ARL4D	SACS
ZNF334	CXorf65
PTK2	ACTA2
HSD17B1	RHPN1
SMPDL3B	DLGAP2
MFSD5	SAMD4B
ARL4A	PMP22
LRP10	ANTXR2
GSTM1	C3orf36
AZU1	LOC102723694
EFCAB1	HLX
ARHGEF28	PRKAR2A
CYP2C19	PDE11A
GK2	ATP8B3
NAALADL1	CCDC80
EPO	CD248
MADCAM1	S100A11
GLUL	CARD18
CYFIP2	LOC284244
LRRC31	NFIX
FIS1	DNAH12
FABP3	UGT2B7
RBM41	KMT5A
ZNF813	LOC101060157
TRIM13	CEP295
GALNT2	TLDC1
CDK5	ACTG2
TLR8	ARNTL2
LGALS3	HIST2H2AC
NPTXR	EPM2A
A1CF	BCL3
WSCD2	MYLK
KDR	TCL1A
TUBAL3	DENND1A
BCL11A	SLC6A2
FKBP1B	GJC1
FAM114A1	ZNF23
OPCML	CARMIL1
OR7E47P	LINC01111
SLC6A1	GLRB
TXLNGY	SLC16A3
TIMM8B	LOC100130256
EFEMP2	CCDC121
PLVAP	RAD51B
PARK2	TMEM231
NDEL1	MIR503HG
COMMD10	CCR7
OR6A2	HIST1H2AD
AMACR	TTTY3
GPT	CD70
RP11-286E11.2	ARL11
TAAR5	COG6
MYO6	FAM9C
LOC100507388	HEATR9
ZNF442	LTB
MGA	IL4I1
HSPA4L	MYL1
CYP2C8	CBWD5
C1D	CDKN2B
CTNNAP1	SGCE
DNAJB1	LTBP1
PPP1R7	GPCPD1
GRIK1	SUN3
JAK2	VAT1L
PLAC8	PLB1
USP2	LAMB3
HNRNPA3P1	CD300A
MOS	SAFB
NNAT	FOXE1
TSPAN2	CASP2
VENTX	HIST3H2A
CXCR3	PIP5K1B
SLITRK3	HLA-K
MAP2K4	PAPPA
SMYD5	MMP16
CATR1	OLR1
C9orf9	COL10A1
RIOK3	RABL6
DHTKD1	TPH2
PTPRN	TDH
PARD6B	OTUD5
CAMK2N1	ADGB
PPP1R15A	GLT1D1
ZXDB	NAMPT
GSDMD	SPTBN5
EVC	FABP12
HAAO	TRO
RPL10A	KYNU
COL6A1	ZNF239
MPZ	HES2
FBXL5	ADRA2C
ALDH4A1	CT55
KCNJ15	CYP1B1
C1orf95	KCNIP3
VAV3	SCO2
KCNA4	IGLL5
ATP6V1D	ERAP2
PTPN21	TFF3
AMBP	CCDC81
NCOA2	TNFSF10
CD244	C17orf64
KLKB1	THNSL2
FHOD3	FCGR3B
RP11-119F7.5	MGC24103
ETV2	PDE8B
ENTPD6	LAP3
KCNH1	FYB
NPR3	IL23A
SPRY1	GABRA2
SMAD5-AS1	GBP4
NME3	PRO1082
LDLR	CCDC187
DOK3	ACTB
CAMSAP1	JHDM1D-AS1
SYNGR1	TMEM204
LA16c-358B7.3	DHCR24
TRAF3IP3	SCGB2A1
SMS	TNFRSF11B
KANSL1L	ARHGEF10
IPPK	KIAA1107
CCL16	EZR
PPP1R26	CTAG1A
ALDH2	CREB3L3
LINC00675	FGFR1
SH3GL3	PTN
MXI1	FGA
ZNF223	GABRG2
METTL13	SPERT
TPM4	COL1A2
TTC9	JAK3
FAS	ELF3
DPP6	GPR87
USP27X	FAM24A
SCN11A	HLA-A
ZC2HC1A	HAVCR2
ZDHHC3	ZSCAN21
ABCA5	SPINT2
LOC728392	CLDN7
TMEM144	SOCS2
HLA-DQB1	FMOD
GGT5	CTGF
TYRO3	GNAZ
OR7A10	TMTC1
PSMC3IP	SPOCD1
OSBPL1A	BAG2
SOCS6	HLA-F
CDRT1	LOC105377924
PRKY	FCGR3A
TRAF3IP2	HAGLROS
LAMP5	DDR1
ARMCX2	PMEPA1
SLC10A2	ADM
CCDC64	POTEB3
GPR4	HLA-B
SSX2B	HCAR3
RBM34	GRHL2
FAM102A	RBMS3
NEUROD6	S100A2
FLVCR2	MMACHC
ANGPTL2	GALNT3
C3orf14	C2
BRAP	HK2
BSPRY	GRIA3
SLK	BCKDHB
CASP1	SALL2
STK38L	EPS8
SLC6A20	MYO1B
SLC12A6	PDGFRL
STARD13	KRT17
RP4-595K12.1	LAMC2
USP46	FXYD3
SEC14L3	CAPN8
UFL1	LINC00944
MAGI2	SEMA6A
PDCD6IP	TGM2
ATP8A1	SULF1
THOC6	FCGR1B
FLRT3	SCG3
GCNT4	CD247
CRIP2	FGF18
FAM8A1	FERMT1
TRPM1	DBT
TIMM50	ADIRF
ZNF529	SLAMF7
SNTG1	ZNF175
GZMA	KLRC4
MGST2	ITGA2
HLA-DRB6	LOC105374366
PLXNB1	LYPD1
TSG101	CD53
UBE2E1	BMS1P6
ALDH9A1	PBX1
GUCY1A3	ABHD17C
CELSR2	LAPTM5
NRN1	RAMP1
GNA15	LCP1
KIAA1654	SECTM1
EFHC2	FAM90A1
KCNV1	SP5
TJP1	TRBV5-4
PAX9	SMOC2
CATSPERG	DDX58
LGALS13	C8orf4
MYOZ2	HRK
CELF2	TMEM161B-AS1
RASSF2	LGALS1
KCTD15	COL3A1
PLEKHM1	TUBB3
BCAS1	DENND4C
DHRS12	RIPK4
SIPA1L1	RGMA
LMTK2	LOXL4
ACAA1	IGF2
SPATA6	LILRB3
CLK1	FAM81B
HTRA2	RASSF4
LRRC8D	TAGLN
VPS53	MXRA7
BCL10	TNS4
PET112	SAMD9L
SGCG	KIF5C
AURKC	CHIT1
RFPL3S	LEMD1
CTC-428G20.3	EGLN3
ZBTB7C	INHBB
PNMA2	TMPRSS4
TYK2	GABRP
SERPINB8	GALNT14
CBLN1	AGAP11
PEX3	ANXA3
CRX	GPR68
AFF4	AMY1C
NXPE4	CCDC74B
KIF1C	STAG3
KCNJ3	OTUD1
PTH	EPB41L5
ASAH1	FDCSP
AGXT	FRAS1
MEGF9	B3GNT3
CPVL	LYZ
ZMYND10	IGHV3-48///IGHV3-69-1
HYPM	RDH10
CD1E	ATP1B1
GUCY2D	PLEKHS1
CCDC186	HSPA1A
ELP6	GNLY
MYCL	MMP10
MRPL4	RBP1
MICAL1	ART4
GPR45	ADH1A
CIRBP	CCL3
TVP23B	KRTDAP
FN3K	BNC1
ALDH8A1	NCKAP1
CA6	NMB
PCDHGA9	PROSER2
CASZ1	PRR15
DTX4	TRIM7
PRO2958	ASRGL1
STATH	GRP
CAPN7	ZNF683
PPARGC1A	H19
KCTD9	SMIM22
GPR98	CPS1
RNF125	IL36G
MFSD12	IGKV2-29
ERF	ABCC5
SMARCD3	BIRC3
JPH3	MAB21L2
AADAC	CHRDL2
PRDM2	MMP3
ALDH3A2	IL6
TSGA10	CCL19
CD1B	BMS1P20
DDX4	DKK1
LANCL1	PIGR
OR7E24	IGK
POU4F3	IGK///IGKV3-20///IGHV3-23
PYGO1
SOAT1
LRRC37BP1
CD2
TNNT3
LOC101929272
LINC00950
NIPAL2
ZNF471
SLC14A1
MFSD7
THBD
TBL1Y
MMP8
LMO2
CXCL3
CLEC1B
FGL2
OR11A1
LTB4R
CNTN5
SIM1
KRT75
ACD
HIBCH
PNLIPRP1
MT1E
ERVK3-2
ZNF613
HDAC11
N4BP3
PTCH1
CUL3
NCK2
PRMT8
ZFP36L2
MAP7
SHOX
ATXN3L
ANGPTL7
CARF
NPAP1
POU4F2
MAG
ASTN1
