# Supplementary material for: Ferroptosis-related genes in cervical cancer as biomarkers for predicting the prognosis of gynecological tumors
Source: Front Mol Biosci. 2023 Apr 28;10:1188027. doi: 10.3389/fmolb.2023.1188027 (PMC10175786; doi:10.3389/fmolb.2023.1188027)
Supplement: Supplementary file 9 [file Table1.XLSX]

## Sheet: Sheet1
The information of datasets from the GEO database
Accession Number	Platform	Samples	Experiment type
GSE9750	GPL96	66	Expression profiling by array
GSE7410	GPL1708	45	Expression profiling by array
GSE63514	GPL570	128	Expression profiling by array
GSE44001	GPL14951	300	Expression profiling by array
