# Supplementary material for: Ferroptosis-related genes in cervical cancer as biomarkers for predicting the prognosis of gynecological tumors
Source: Front Mol Biosci. 2023 Apr 28;10:1188027. doi: 10.3389/fmolb.2023.1188027 (PMC10175786; doi:10.3389/fmolb.2023.1188027)
Supplement: Supplementary file 10 [file Table5.XLSX]

## Sheet: BP
ONTOLOGY	ID	Description	GeneRatio	BgRatio	pvalue	p.adjust	qvalue	geneID	Count
BP	GO:0043651	linoleic acid metabolic process	6/51	17/18670	3.70692e-12	7.31005e-09	4.85412e-09	ALOX12/ALOX12B/ALOX15B/ACSL1/FADS2/ALOXE3	6
BP	GO:0006979	response to oxidative stress	13/51	451/18670	1.65954e-10	1.6363e-07	1.08656e-07	ANXA1/BNIP3/CRYAB/NQO1/DUSP1/HMOX1/HSPB1/JUN/MAPK3/TXNRD1/LONP1/DUOX2/DUOX1	13
BP	GO:0033559	unsaturated fatty acid metabolic process	8/51	110/18670	5.78821e-10	3.80478e-07	2.5265e-07	ALOX12/ALOX12B/ALOX15B/ANXA1/ACSL1/MAPK3/FADS2/ALOXE3	8
BP	GO:0061436	establishment of skin barrier	5/51	23/18670	4.03171e-09	1.98763e-06	1.31985e-06	ALOX12/ALOX12B/STMN1/TP63/ALOXE3	5
BP	GO:0006636	unsaturated fatty acid biosynthetic process	6/51	54/18670	7.16579e-09	2.57447e-06	1.70954e-06	ALOX12/ALOX12B/ALOX15B/ANXA1/FADS2/ALOXE3	6
BP	GO:0033561	regulation of water loss via skin	5/51	26/18670	7.83309e-09	2.57447e-06	1.70954e-06	ALOX12/ALOX12B/STMN1/TP63/ALOXE3	5
BP	GO:0001676	long-chain fatty acid metabolic process	7/51	109/18670	1.783e-08	5.02295e-06	3.33541e-06	ALOX12/ALOX12B/ALOX15B/ACSL1/MAPK3/FADS2/ALOXE3	7
BP	GO:0048871	multicellular organismal homeostasis	11/51	485/18670	6.05039e-08	1.49142e-05	9.90354e-06	ALB/ALOX12/ALOX12B/ACSL1/HSPB1/STMN1/SLC11A2/TF/TP63/WWTR1/ALOXE3	11
BP	GO:0019372	lipoxygenase pathway	4/51	16/18670	8.77213e-08	1.92207e-05	1.27632e-05	ALOX12/ALOX12B/ALOX15B/ALOXE3	4
BP	GO:0034599	cellular response to oxidative stress	9/51	302/18670	1.12846e-07	2.22533e-05	1.47769e-05	ANXA1/BNIP3/NQO1/HMOX1/HSPB1/JUN/MAPK3/TXNRD1/LONP1	9
BP	GO:0042542	response to hydrogen peroxide	7/51	146/18670	1.3439e-07	2.40925e-05	1.59982e-05	ANXA1/BNIP3/CRYAB/NQO1/DUSP1/HMOX1/JUN	7
BP	GO:0007568	aging	9/51	321/18670	1.89332e-07	3.07198e-05	2.0399e-05	ALOX12/CDKN2A/CRYAB/NQO1/HMGCR/JUN/MAPK3/TP63/LONP1	9
BP	GO:0000302	response to reactive oxygen species	8/51	232/18670	2.02514e-07	3.07198e-05	2.0399e-05	ANXA1/BNIP3/CRYAB/NQO1/DUSP1/HMOX1/JUN/MAPK3	8
BP	GO:0019369	arachidonic acid metabolic process	5/51	51/18670	2.65718e-07	3.74283e-05	2.48537e-05	ALOX12/ALOX12B/ALOX15B/MAPK3/ALOXE3	5
BP	GO:0072330	monocarboxylic acid biosynthetic process	9/51	343/18670	3.31102e-07	3.89565e-05	2.58684e-05	ALOX12/ALOX12B/ALOX15B/ANXA1/ENO2/FADS2/SLC2A6/DDIT4/ALOXE3	9
BP	GO:0097237	cellular response to toxic substance	8/51	247/18670	3.26555e-07	3.89565e-05	2.58684e-05	ALB/ANXA1/BNIP3/NQO1/HMOX1/TXNRD1/DUOX2/DUOX1	8
BP	GO:1901568	fatty acid derivative metabolic process	7/51	167/18670	3.35832e-07	3.89565e-05	2.58684e-05	ALOX12/ALOX12B/ALOX15B/ANXA1/ACSL1/MAPK3/ALOXE3	7
BP	GO:0001666	response to hypoxia	9/51	359/18670	4.853e-07	5.0369e-05	3.34467e-05	BNIP3/CA9/CRYAB/DPP4/HMOX1/MYC/SLC11A2/LONP1/DDIT4	9
BP	GO:0046916	cellular transition metal ion homeostasis	6/51	108/18670	4.7479e-07	5.0369e-05	3.34467e-05	FTH1/HMOX1/MYC/SLC11A2/TF/SLC39A14	6
BP	GO:0010038	response to metal ion	9/51	364/18670	5.44798e-07	5.37171e-05	3.56699e-05	BNIP3/NQO1/DUSP1/HMOX1/JUN/SLC11A2/MAPK3/TF/LONP1	9
BP	GO:0036293	response to decreased oxygen levels	9/51	370/18670	6.2447e-07	5.65248e-05	3.75344e-05	BNIP3/CA9/CRYAB/DPP4/HMOX1/MYC/SLC11A2/LONP1/DDIT4	9
BP	GO:0006690	icosanoid metabolic process	6/51	114/18670	6.53551e-07	5.65248e-05	3.75344e-05	ALOX12/ALOX12B/ALOX15B/ANXA1/MAPK3/ALOXE3	6
BP	GO:0006879	cellular iron ion homeostasis	5/51	61/18670	6.59265e-07	5.65248e-05	3.75344e-05	FTH1/HMOX1/MYC/SLC11A2/TF	5
BP	GO:0031667	response to nutrient levels	10/51	499/18670	8.1234e-07	6.67473e-05	4.43224e-05	ALB/ATF3/NQO1/ACSL1/HMGCR/HMOX1/JUN/LAMP2/MAPK3/ZFP36	10
BP	GO:0070482	response to oxygen levels	9/51	394/18670	1.053e-06	8.30609e-05	5.51552e-05	BNIP3/CA9/CRYAB/DPP4/HMOX1/MYC/SLC11A2/LONP1/DDIT4	9
BP	GO:0050891	multicellular organismal water homeostasis	5/51	68/18670	1.13868e-06	8.63642e-05	5.73487e-05	ALOX12/ALOX12B/STMN1/TP63/ALOXE3	5
BP	GO:0042759	long-chain fatty acid biosynthetic process	4/51	30/18670	1.28414e-06	9.37898e-05	6.22796e-05	ALOX12/ALOX12B/ALOX15B/ALOXE3	4
BP	GO:0055076	transition metal ion homeostasis	6/51	131/18670	1.47859e-06	0.000104135	6.91489e-05	FTH1/HMOX1/MYC/SLC11A2/TF/SLC39A14	6
BP	GO:0030104	water homeostasis	5/51	74/18670	1.73808e-06	0.00011819	7.84819e-05	ALOX12/ALOX12B/STMN1/TP63/ALOXE3	5
BP	GO:0043281	regulation of cysteine-type endopeptidase activity involved in apoptotic process	7/51	215/18670	1.83444e-06	0.000120584	8.00716e-05	ALOX12/CD44/CRYAB/MYC/SIAH2/TP63/DNAJB6	7
BP	GO:0001933	negative regulation of protein phosphorylation	9/51	429/18670	2.12427e-06	0.000135131	8.97316e-05	ATF3/CDKN2A/DUSP1/HMGCR/HSPB1/JUN/MYC/WWTR1/DDIT4	9
BP	GO:0055072	iron ion homeostasis	5/51	79/18670	2.40688e-06	0.000148324	9.84921e-05	FTH1/HMOX1/MYC/SLC11A2/TF	5
BP	GO:0046677	response to antibiotic	8/51	327/18670	2.68767e-06	0.000160609	0.000106649	ANXA1/BNIP3/CRYAB/NQO1/DUSP1/HMGCR/HMOX1/JUN	8
BP	GO:0052547	regulation of peptidase activity	9/51	452/18670	3.25637e-06	0.000188869	0.000125415	ALOX12/CD44/CRYAB/ITIH3/MYC/MAPK3/SIAH2/TP63/DNAJB6	9
BP	GO:2000116	regulation of cysteine-type endopeptidase activity	7/51	239/18670	3.69808e-06	0.000208361	0.000138358	ALOX12/CD44/CRYAB/MYC/SIAH2/TP63/DNAJB6	7
BP	GO:0046394	carboxylic acid biosynthetic process	9/51	462/18670	3.89146e-06	0.000211082	0.000140166	ALOX12/ALOX12B/ALOX15B/ANXA1/ENO2/FADS2/SLC2A6/DDIT4/ALOXE3	9
BP	GO:0016053	organic acid biosynthetic process	9/51	463/18670	3.96047e-06	0.000211082	0.000140166	ALOX12/ALOX12B/ALOX15B/ANXA1/ENO2/FADS2/SLC2A6/DDIT4/ALOXE3	9
BP	GO:0042326	negative regulation of phosphorylation	9/51	468/18670	4.32155e-06	0.000224266	0.00014892	ATF3/CDKN2A/DUSP1/HMGCR/HSPB1/JUN/MYC/WWTR1/DDIT4	9
BP	GO:0006633	fatty acid biosynthetic process	6/51	164/18670	5.44365e-06	0.000275253	0.000182777	ALOX12/ALOX12B/ALOX15B/ANXA1/FADS2/ALOXE3	6
BP	GO:0010660	regulation of muscle cell apoptotic process	5/51	96/18670	6.30377e-06	0.000310776	0.000206365	ALOX12/BNIP3/CDKN2A/HMGCR/HMOX1	5
BP	GO:0042771	intrinsic apoptotic signaling pathway in response to DNA damage by p53 class mediator	4/51	45/18670	6.77386e-06	0.000325806	0.000216346	CD44/MUC1/TP63/DDIT4	4
BP	GO:0010657	muscle cell apoptotic process	5/51	100/18670	7.70095e-06	0.000361578	0.0002401	ALOX12/BNIP3/CDKN2A/HMGCR/HMOX1	5
BP	GO:0006631	fatty acid metabolic process	8/51	383/18670	8.58778e-06	0.000384889	0.000255579	ALOX12/ALOX12B/ALOX15B/ANXA1/ACSL1/MAPK3/FADS2/ALOXE3	8
BP	GO:0098869	cellular oxidant detoxification	5/51	102/18670	8.48476e-06	0.000384889	0.000255579	ALB/NQO1/TXNRD1/DUOX2/DUOX1	5
BP	GO:0008630	intrinsic apoptotic signaling pathway in response to DNA damage	5/51	104/18670	9.32966e-06	0.000408846	0.000271488	CD44/HMOX1/MUC1/TP63/DDIT4	5
BP	GO:0072593	reactive oxygen species metabolic process	7/51	284/18670	1.14309e-05	0.000490038	0.000325402	ALOX12/BNIP3/CRYAB/NQO1/DUOX2/DUOX1/DDIT4	7
BP	GO:2001233	regulation of apoptotic signaling pathway	8/51	406/18670	1.31124e-05	0.000517151	0.000343406	ATF3/BNIP3/CD44/HMOX1/HSPB1/MUC1/SIAH2/TP63	8
BP	GO:0097193	intrinsic apoptotic signaling pathway	7/51	289/18670	1.27998e-05	0.000517151	0.000343406	BNIP3/CD44/HMOX1/HSPB1/MUC1/TP63/DDIT4	7
BP	GO:0071248	cellular response to metal ion	6/51	190/18670	1.26338e-05	0.000517151	0.000343406	BNIP3/NQO1/HMOX1/JUN/MAPK3/TF	6
BP	GO:0042594	response to starvation	6/51	191/18670	1.30166e-05	0.000517151	0.000343406	ALB/ATF3/JUN/LAMP2/MAPK3/ZFP36	6
BP	GO:1990748	cellular detoxification	5/51	112/18670	1.33883e-05	0.000517681	0.000343757	ALB/NQO1/TXNRD1/DUOX2/DUOX1	5
BP	GO:0043588	skin development	8/51	419/18670	1.6461e-05	0.000624251	0.000414523	ALOX12/ALOX12B/ALOX15B/ANXA1/STMN1/ZFP36/TP63/ALOXE3	8
BP	GO:0052548	regulation of endopeptidase activity	8/51	425/18670	1.8234e-05	0.000665879	0.000442166	ALOX12/CD44/CRYAB/ITIH3/MYC/SIAH2/TP63/DNAJB6	8
BP	GO:0034755	iron ion transmembrane transport	3/51	19/18670	1.80423e-05	0.000665879	0.000442166	SLC11A2/TF/SLC39A14	3
BP	GO:0043618	regulation of transcription from RNA polymerase II promoter in response to stress	5/51	121/18670	1.9476e-05	0.000698304	0.000463697	ATF3/CA9/HMOX1/JUN/MUC1	5
BP	GO:0048732	gland development	8/51	434/18670	2.11937e-05	0.000746322	0.000495583	ALOX15B/ANXA1/HMOX1/HNF4A/JUN/MAPK3/AURKA/TP63	8
BP	GO:0070371	ERK1 and ERK2 cascade	7/51	317/18670	2.3225e-05	0.000803505	0.000533554	ATF3/CD44/DUSP1/HMGCR/JUN/MYC/MAPK3	7
BP	GO:0043620	regulation of DNA-templated transcription in response to stress	5/51	127/18670	2.46027e-05	0.000836491	0.000555458	ATF3/CA9/HMOX1/JUN/MUC1	5
BP	GO:0071241	cellular response to inorganic substance	6/51	217/18670	2.67825e-05	0.00089517	0.000594422	BNIP3/NQO1/HMOX1/JUN/MAPK3/TF	6
BP	GO:0051188	cofactor biosynthetic process	7/51	326/18670	2.77823e-05	0.00089881	0.00059684	ENO2/ACSL1/SLC11A2/SLC2A6/DUOX2/DUOX1/DDIT4	7
BP	GO:0006826	iron ion transport	4/51	64/18670	2.7803e-05	0.00089881	0.00059684	FTH1/SLC11A2/TF/SLC39A14	4
BP	GO:0098754	detoxification	5/51	131/18670	2.85644e-05	0.000908531	0.000603295	ALB/NQO1/TXNRD1/DUOX2/DUOX1	5
BP	GO:0001889	liver development	5/51	135/18670	3.30048e-05	0.0010331	0.000686015	ANXA1/HMOX1/HNF4A/JUN/AURKA	5
BP	GO:0071496	cellular response to external stimulus	7/51	339/18670	3.56471e-05	0.00109838	0.000729359	ALB/ATF3/BNIP3/HMOX1/JUN/LAMP2/MAPK3	7
BP	GO:0061008	hepaticobiliary system development	5/51	138/18670	3.6673e-05	0.0011126	0.000738804	ANXA1/HMOX1/HNF4A/JUN/AURKA	5
BP	GO:0031669	cellular response to nutrient levels	6/51	237/18670	4.38716e-05	0.00131083	0.000870436	ALB/ATF3/HMOX1/JUN/LAMP2/MAPK3	6
BP	GO:0006801	superoxide metabolic process	4/51	73/18670	4.67735e-05	0.00137668	0.00091416	ALOX12/NQO1/DUOX2/DUOX1	4
BP	GO:0061041	regulation of wound healing	5/51	148/18670	5.12297e-05	0.00148566	0.000986528	ALOX12/ANXA1/HMGCR/DUOX2/DUOX1	5
BP	GO:0009267	cellular response to starvation	5/51	149/18670	5.28999e-05	0.00151186	0.00100393	ALB/ATF3/JUN/LAMP2/MAPK3	5
BP	GO:0035690	cellular response to drug	7/51	369/18670	6.09551e-05	0.00169301	0.00112421	ANXA1/BNIP3/NQO1/HMOX1/MYC/MAPK3/DDIT4	7
BP	GO:0072332	intrinsic apoptotic signaling pathway by p53 class mediator	4/51	78/18670	6.06852e-05	0.00169301	0.00112421	CD44/MUC1/TP63/DDIT4	4
BP	GO:0043536	positive regulation of blood vessel endothelial cell migration	4/51	79/18670	6.37934e-05	0.00174723	0.00116022	ALOX12/ANXA1/HMOX1/HSPB1	4
BP	GO:0043154	negative regulation of cysteine-type endopeptidase activity involved in apoptotic process	4/51	84/18670	8.11038e-05	0.00219091	0.00145484	CD44/CRYAB/SIAH2/DNAJB6	4
BP	GO:0031668	cellular response to extracellular stimulus	6/51	268/18670	8.66706e-05	0.00230966	0.00153369	ALB/ATF3/HMOX1/JUN/LAMP2/MAPK3	6
BP	GO:0034614	cellular response to reactive oxygen species	5/51	168/18670	9.34343e-05	0.0024567	0.00163133	ANXA1/BNIP3/NQO1/JUN/MAPK3	5
BP	GO:0051100	negative regulation of binding	5/51	169/18670	9.60857e-05	0.00249317	0.00165555	HMOX1/JUN/STMN1/MAPK3/AURKA	5
BP	GO:0010039	response to iron ion	3/51	33/18670	9.88845e-05	0.00253247	0.00168164	HMOX1/SLC11A2/TF	3
BP	GO:0010634	positive regulation of epithelial cell migration	5/51	171/18670	0.000101562	0.00256769	0.00170503	ALOX12/ANXA1/HMOX1/HSPB1/JUN	5
BP	GO:0000082	G1/S transition of mitotic cell cycle	6/51	279/18670	0.000108088	0.00269808	0.00179162	ANXA1/CDKN2A/MUC1/MYC/RRM2/AURKA	6
BP	GO:2000117	negative regulation of cysteine-type endopeptidase activity	4/51	92/18670	0.000115575	0.00284893	0.00189179	CD44/CRYAB/SIAH2/DNAJB6	4
BP	GO:0051348	negative regulation of transferase activity	6/51	285/18670	0.00012143	0.0029563	0.00196308	CDKN2A/DUSP1/HMGCR/HSPB1/ZFP36/WWTR1	6
BP	GO:0051403	stress-activated MAPK cascade	6/51	286/18670	0.000123776	0.00297666	0.0019766	CRYAB/DUSP1/HMGCR/MYC/MAPK3/ZFP36	6
BP	GO:1903034	regulation of response to wounding	5/51	179/18670	0.000125906	0.00299141	0.00198639	ALOX12/ANXA1/HMGCR/DUOX2/DUOX1	5
BP	GO:0042554	superoxide anion generation	3/51	36/18670	0.00012866	0.00302045	0.00200568	ALOX12/DUOX2/DUOX1	3
BP	GO:0071276	cellular response to cadmium ion	3/51	37/18670	0.000139743	0.00324204	0.00215282	HMOX1/JUN/MAPK3	3
BP	GO:0051591	response to cAMP	4/51	97/18670	0.000141885	0.00325345	0.0021604	DUSP1/JUN/DUOX2/DUOX1	4
BP	GO:0044843	cell cycle G1/S phase transition	6/51	298/18670	0.00015484	0.00350971	0.00233057	ANXA1/CDKN2A/MUC1/MYC/RRM2/AURKA	6
BP	GO:0070372	regulation of ERK1 and ERK2 cascade	6/51	300/18670	0.00016057	0.00359823	0.00238934	ATF3/CD44/DUSP1/HMGCR/JUN/MAPK3	6
BP	GO:0010661	positive regulation of muscle cell apoptotic process	3/51	39/18670	0.000163733	0.00362789	0.00240904	BNIP3/CDKN2A/HMGCR	3
BP	GO:0048661	positive regulation of smooth muscle cell proliferation	4/51	101/18670	0.000165858	0.00363413	0.00241318	ALOX12/HMGCR/HMOX1/JUN	4
BP	GO:0060249	anatomical structure homeostasis	7/51	437/18670	0.000174511	0.00378171	0.00251118	ALB/HSPB1/LAMP2/MYC/MAPK3/TF/WWTR1	7
BP	GO:0045616	regulation of keratinocyte differentiation	3/51	41/18670	0.00019025	0.00407796	0.0027079	ALOX15B/ZFP36/TP63	3
BP	GO:0031098	stress-activated protein kinase signaling cascade	6/51	315/18670	0.000209108	0.00443398	0.00294431	CRYAB/DUSP1/HMGCR/MYC/MAPK3/ZFP36	6
BP	GO:0000041	transition metal ion transport	4/51	112/18670	0.000246787	0.00517727	0.00343788	FTH1/SLC11A2/TF/SLC39A14	4
BP	GO:0030850	prostate gland development	3/51	48/18670	0.000304554	0.00632191	0.00419796	ALOX15B/ANXA1/TP63	3
BP	GO:0071281	cellular response to iron ion	2/51	10/18670	0.000324643	0.00666871	0.00442825	HMOX1/TF	2
BP	GO:0070997	neuron death	6/51	348/18670	0.000356713	0.00725193	0.00481553	BNIP3/NQO1/HMOX1/JUN/TP63/DDIT4	6
BP	GO:0010631	epithelial cell migration	6/51	351/18670	0.000373381	0.00751335	0.00498911	ALOX12/ANXA1/DPP4/HMOX1/HSPB1/JUN	6
BP	GO:0090132	epithelium migration	6/51	354/18670	0.000390655	0.00778154	0.0051672	ALOX12/ANXA1/DPP4/HMOX1/HSPB1/JUN	6
BP	GO:2001234	negative regulation of apoptotic signaling pathway	5/51	230/18670	0.000402249	0.00793236	0.00526735	CD44/HMOX1/HSPB1/MUC1/SIAH2	5
BP	GO:0002576	platelet degranulation	4/51	128/18670	0.0004105	0.00793634	0.00526999	ALB/ITIH3/LAMP2/TF	4
BP	GO:0010595	positive regulation of endothelial cell migration	4/51	128/18670	0.0004105	0.00793634	0.00526999	ALOX12/ANXA1/HMOX1/HSPB1	4
BP	GO:0090130	tissue migration	6/51	360/18670	0.00042708	0.00817672	0.00542962	ALOX12/ANXA1/DPP4/HMOX1/HSPB1/JUN	6
BP	GO:0006469	negative regulation of protein kinase activity	5/51	235/18670	0.000443768	0.00841452	0.00558752	CDKN2A/DUSP1/HMGCR/HSPB1/WWTR1	5
BP	GO:0007050	cell cycle arrest	5/51	237/18670	0.000461251	0.00866273	0.00575234	CDKN2A/DUSP1/MUC1/MYC/AURKA	5
BP	GO:0031507	heterochromatin assembly	2/51	12/18670	0.000474481	0.00882713	0.00586151	CDKN2A/HELLS	2
BP	GO:0051402	neuron apoptotic process	5/51	239/18670	0.00047925	0.00883233	0.00586496	BNIP3/NQO1/HMOX1/JUN/TP63	5
BP	GO:0032355	response to estradiol	4/51	134/18670	0.000488197	0.00883233	0.00586496	ANXA1/CRYAB/NQO1/DUSP1	4
BP	GO:0046683	response to organophosphorus	4/51	134/18670	0.000488197	0.00883233	0.00586496	DUSP1/JUN/DUOX2/DUOX1	4
BP	GO:0034605	cellular response to heat	4/51	137/18670	0.000530737	0.00946882	0.00628761	CRYAB/HMOX1/MAPK3/DNAJB6	4
BP	GO:0071385	cellular response to glucocorticoid stimulus	3/51	58/18670	0.000532981	0.00946882	0.00628761	ANXA1/ZFP36/DDIT4	3
BP	GO:0048872	homeostasis of number of cells	5/51	246/18670	0.000546445	0.00962134	0.00638889	ANXA1/TSC22D3/HMOX1/SLC11A2/ZFP36	5
BP	GO:0010656	negative regulation of muscle cell apoptotic process	3/51	59/18670	0.000560456	0.0096949	0.00643774	ALOX12/HMGCR/HMOX1	3
BP	GO:0036109	alpha-linolenic acid metabolic process	2/51	13/18670	0.000559771	0.0096949	0.00643774	ACSL1/FADS2	2
BP	GO:0010951	negative regulation of endopeptidase activity	5/51	250/18670	0.000587896	0.00999424	0.00663651	CD44/CRYAB/ITIH3/SIAH2/DNAJB6	5
BP	GO:0071383	cellular response to steroid hormone stimulus	5/51	250/18670	0.000587896	0.00999424	0.00663651	ANXA1/HNF4A/ZFP36/TP63/DDIT4	5
BP	GO:0048545	response to steroid hormone	6/51	385/18670	0.000608403	0.0101573	0.00674477	ANXA1/DUSP1/HNF4A/ZFP36/TP63/DDIT4	6
BP	GO:0045604	regulation of epidermal cell differentiation	3/51	61/18670	0.000618089	0.0101573	0.00674477	ALOX15B/ZFP36/TP63	3
BP	GO:0071384	cellular response to corticosteroid stimulus	3/51	61/18670	0.000618089	0.0101573	0.00674477	ANXA1/ZFP36/DDIT4	3
BP	GO:0090303	positive regulation of wound healing	3/51	61/18670	0.000618089	0.0101573	0.00674477	ANXA1/DUOX2/DUOX1	3
BP	GO:0071901	negative regulation of protein serine/threonine kinase activity	4/51	145/18670	0.000657009	0.0107076	0.00711022	CDKN2A/DUSP1/HMGCR/HSPB1	4
BP	GO:0033673	negative regulation of kinase activity	5/51	257/18670	0.000666073	0.0107664	0.00714922	CDKN2A/DUSP1/HMGCR/HSPB1/WWTR1	5
BP	GO:0051384	response to glucocorticoid	4/51	146/18670	0.000674164	0.0108043	0.00717443	ANXA1/DUSP1/ZFP36/DDIT4	4
BP	GO:0046686	response to cadmium ion	3/51	63/18670	0.000679379	0.0108043	0.00717443	HMOX1/JUN/MAPK3	3
BP	GO:0002262	myeloid cell homeostasis	4/51	147/18670	0.000691634	0.0109112	0.00724542	ANXA1/HMOX1/SLC11A2/ZFP36	4
BP	GO:0010466	negative regulation of peptidase activity	5/51	262/18670	0.000726515	0.0112968	0.00750147	CD44/CRYAB/ITIH3/SIAH2/DNAJB6	5
BP	GO:0014074	response to purine-containing compound	4/51	149/18670	0.000727534	0.0112968	0.00750147	DUSP1/JUN/DUOX2/DUOX1	4
BP	GO:0051187	cofactor catabolic process	3/51	65/18670	0.000744417	0.0114687	0.00761558	HMOX1/DUOX2/DUOX1	3
BP	GO:0070365	hepatocyte differentiation	2/51	15/18670	0.000750908	0.011479	0.00762243	ANXA1/HNF4A	2
BP	GO:0072331	signal transduction by p53 class mediator	5/51	267/18670	0.000790978	0.0119985	0.00796742	CD44/MUC1/AURKA/TP63/DDIT4	5
BP	GO:0030856	regulation of epithelial cell differentiation	4/51	156/18670	0.000863601	0.0127091	0.00843928	ALOX15B/ZFP36/TP63/WWTR1	4
BP	GO:0043535	regulation of blood vessel endothelial cell migration	4/51	156/18670	0.000863601	0.0127091	0.00843928	ALOX12/ANXA1/HMOX1/HSPB1	4
BP	GO:0016239	positive regulation of macroautophagy	3/51	68/18670	0.000849198	0.0127091	0.00843928	BNIP3/HMOX1/MAPK3	3
BP	GO:1902166	negative regulation of intrinsic apoptotic signaling pathway in response to DNA damage by p53 class mediator	2/51	16/18670	0.000856682	0.0127091	0.00843928	CD44/MUC1	2
BP	GO:0043542	endothelial cell migration	5/51	273/18670	0.000873878	0.0127651	0.00847645	ALOX12/ANXA1/DPP4/HMOX1/HSPB1	5
BP	GO:0060395	SMAD protein signal transduction	3/51	70/18670	0.000923997	0.013398	0.00889669	HNF4A/JUN/WWTR1	3
BP	GO:0006590	thyroid hormone generation	2/51	17/18670	0.000969212	0.0137503	0.00913063	DUOX2/DUOX1	2
BP	GO:0032460	negative regulation of protein oligomerization	2/51	17/18670	0.000969212	0.0137503	0.00913063	ALB/CRYAB	2
BP	GO:0050665	hydrogen peroxide biosynthetic process	2/51	17/18670	0.000969212	0.0137503	0.00913063	DUOX2/DUOX1	2
BP	GO:0031960	response to corticosteroid	4/51	162/18670	0.000993765	0.0139979	0.00929507	ANXA1/DUSP1/ZFP36/DDIT4	4
BP	GO:0001895	retina homeostasis	3/51	74/18670	0.00108585	0.0150101	0.0099672	ALB/HSPB1/TF	3
BP	GO:1903036	positive regulation of response to wounding	3/51	74/18670	0.00108585	0.0150101	0.0099672	ANXA1/DUOX2/DUOX1	3
BP	GO:1902165	regulation of intrinsic apoptotic signaling pathway in response to DNA damage by p53 class mediator	2/51	18/18670	0.00108846	0.0150101	0.0099672	CD44/MUC1	2
BP	GO:0007162	negative regulation of cell adhesion	5/51	289/18670	0.00112668	0.0154293	0.0102456	ALOX12/ANXA1/CDKN2A/DUSP1/MUC1	5
BP	GO:0051302	regulation of cell division	4/51	168/18670	0.00113717	0.0154655	0.0102696	MYC/AURKA/TP63/PRC1	4
BP	GO:0010632	regulation of epithelial cell migration	5/51	291/18670	0.00116173	0.0155937	0.0103547	ALOX12/ANXA1/HMOX1/HSPB1/JUN	5
BP	GO:0048660	regulation of smooth muscle cell proliferation	4/51	169/18670	0.00116241	0.0155937	0.0103547	ALOX12/HMGCR/HMOX1/JUN	4
BP	GO:0048659	smooth muscle cell proliferation	4/51	171/18670	0.00121406	0.0158595	0.0105312	ALOX12/HMGCR/HMOX1/JUN	4
BP	GO:0010663	positive regulation of striated muscle cell apoptotic process	2/51	19/18670	0.00121439	0.0158595	0.0105312	BNIP3/HMGCR	2
BP	GO:0010666	positive regulation of cardiac muscle cell apoptotic process	2/51	19/18670	0.00121439	0.0158595	0.0105312	BNIP3/HMGCR	2
BP	GO:0071243	cellular response to arsenic-containing substance	2/51	19/18670	0.00121439	0.0158595	0.0105312	ATF3/HMOX1	2
BP	GO:1901990	regulation of mitotic cell cycle phase transition	6/51	444/18670	0.00127355	0.0165226	0.0109715	ANXA1/CDKN2A/DUSP1/MUC1/AURKA/TUBA1A	6
BP	GO:1900034	regulation of cellular response to heat	3/51	79/18670	0.00131199	0.01691	0.0112288	CRYAB/MAPK3/DNAJB6	3
BP	GO:0009314	response to radiation	6/51	448/18670	0.00133329	0.0169593	0.0112615	ANXA1/CRYAB/DUSP1/HMGCR/JUN/MYC	6
BP	GO:0009408	response to heat	4/51	176/18670	0.00135021	0.0169593	0.0112615	CRYAB/HMOX1/MAPK3/DNAJB6	4
BP	GO:0045655	regulation of monocyte differentiation	2/51	20/18670	0.00134697	0.0169593	0.0112615	JUN/MYC	2
BP	GO:0070828	heterochromatin organization	2/51	20/18670	0.00134697	0.0169593	0.0112615	CDKN2A/HELLS	2
BP	GO:0043534	blood vessel endothelial cell migration	4/51	180/18670	0.00146655	0.0179798	0.0119392	ALOX12/ANXA1/HMOX1/HSPB1	4
BP	GO:0071466	cellular response to xenobiotic stimulus	4/51	180/18670	0.00146655	0.0179798	0.0119392	NQO1/ACSL1/HNF4A/DDIT4	4
BP	GO:1901796	regulation of signal transduction by p53 class mediator	4/51	180/18670	0.00146655	0.0179798	0.0119392	CD44/MUC1/AURKA/TP63	4
BP	GO:0017000	antibiotic biosynthetic process	2/51	21/18670	0.00148616	0.0179798	0.0119392	DUOX2/DUOX1	2
BP	GO:0035357	peroxisome proliferator activated receptor signaling pathway	2/51	21/18670	0.00148616	0.0179798	0.0119392	ALOX15B/ALOXE3	2
BP	GO:0042403	thyroid hormone metabolic process	2/51	21/18670	0.00148616	0.0179798	0.0119392	DUOX2/DUOX1	2
BP	GO:0048145	regulation of fibroblast proliferation	3/51	83/18670	0.00151274	0.0180795	0.0120054	FTH1/JUN/MYC	3
BP	GO:2000106	regulation of leukocyte apoptotic process	3/51	83/18670	0.00151274	0.0180795	0.0120054	ANXA1/CDKN2A/TSC22D3	3
BP	GO:0006338	chromatin remodeling	4/51	182/18670	0.00152727	0.0181432	0.0120477	CDKN2A/HELLS/MYC/TP63	4
BP	GO:0001667	ameboidal-type cell migration	6/51	461/18670	0.00154244	0.0182137	0.0120945	ALOX12/ANXA1/DPP4/HMOX1/HSPB1/JUN	6
BP	GO:0002683	negative regulation of immune system process	6/51	463/18670	0.00157672	0.018333	0.0121737	ANXA1/TSC22D3/DUSP1/HMOX1/MYC/ZFP36	6
BP	GO:0043409	negative regulation of MAPK cascade	4/51	184/18670	0.00158972	0.018333	0.0121737	ATF3/DUSP1/HMGCR/MYC	4
BP	GO:2000045	regulation of G1/S transition of mitotic cell cycle	4/51	184/18670	0.00158972	0.018333	0.0121737	ANXA1/CDKN2A/MUC1/AURKA	4
BP	GO:0048144	fibroblast proliferation	3/51	84/18670	0.00156576	0.018333	0.0121737	FTH1/JUN/MYC	3
BP	GO:0051346	negative regulation of hydrolase activity	6/51	466/18670	0.00162923	0.0184952	0.0122814	ANXA1/CD44/CRYAB/ITIH3/SIAH2/DNAJB6	6
BP	GO:0045682	regulation of epidermis development	3/51	85/18670	0.00161994	0.0184952	0.0122814	ALOX15B/ZFP36/TP63	3
BP	GO:0006925	inflammatory cell apoptotic process	2/51	22/18670	0.00163193	0.0184952	0.0122814	ANXA1/CDKN2A	2
BP	GO:0050708	regulation of protein secretion	6/51	472/18670	0.00173825	0.0195876	0.0130068	ALOX15B/ANXA1/DPP4/HMGCR/HNF4A/MAPK3	6
BP	GO:0072215	regulation of metanephros development	2/51	23/18670	0.00178423	0.0198785	0.0132	MYC/WWTR1	2
BP	GO:1902254	negative regulation of intrinsic apoptotic signaling pathway by p53 class mediator	2/51	23/18670	0.00178423	0.0198785	0.0132	CD44/MUC1	2
BP	GO:1901987	regulation of cell cycle phase transition	6/51	480/18670	0.00189217	0.0209627	0.0139199	ANXA1/CDKN2A/DUSP1/MUC1/AURKA/TUBA1A	6
BP	GO:0009615	response to virus	5/51	326/18670	0.00191545	0.0209848	0.0139346	BNIP3/HSPB1/STMN1/DUOX2/DDIT4	5
BP	GO:0071674	mononuclear cell migration	3/51	90/18670	0.00190843	0.0209848	0.0139346	ANXA1/DUSP1/MAPK3	3
BP	GO:0032897	negative regulation of viral transcription	2/51	24/18670	0.00194304	0.0210532	0.01398	JUN/ZFP36	2
BP	GO:0044346	fibroblast apoptotic process	2/51	24/18670	0.00194304	0.0210532	0.01398	MYC/TP63	2
BP	GO:0032984	protein-containing complex disassembly	5/51	329/18670	0.00199353	0.0214595	0.0142498	BNIP3/LAMP2/STMN1/MYC/DDIT4	5
BP	GO:0002685	regulation of leukocyte migration	4/51	196/18670	0.00200231	0.0214595	0.0142498	ANXA1/DUSP1/HMOX1/MAPK3	4
BP	GO:0001655	urogenital system development	5/51	330/18670	0.00202007	0.0215328	0.0142985	ALOX15B/ANXA1/MYC/TP63/WWTR1	5
BP	GO:0031099	regeneration	4/51	198/18670	0.00207762	0.0220273	0.0146268	ANXA1/HMOX1/JUN/AURKA	4
BP	GO:1901216	positive regulation of neuron death	3/51	94/18670	0.00216089	0.0227876	0.0151317	NQO1/JUN/DDIT4	3
BP	GO:1902806	regulation of cell cycle G1/S phase transition	4/51	202/18670	0.0022341	0.0234343	0.0155612	ANXA1/CDKN2A/MUC1/AURKA	4
BP	GO:0002791	regulation of peptide secretion	6/51	500/18670	0.00232237	0.0242313	0.0160904	ALOX15B/ANXA1/DPP4/HMGCR/HNF4A/MAPK3	6
BP	GO:0050679	positive regulation of epithelial cell proliferation	4/51	206/18670	0.00239855	0.0248119	0.0164759	HMOX1/JUN/MYC/TP63	4
BP	GO:0006733	oxidoreduction coenzyme metabolic process	4/51	207/18670	0.00244093	0.0248119	0.0164759	ENO2/HMGCR/SLC2A6/DDIT4	4
BP	GO:0030073	insulin secretion	4/51	207/18670	0.00244093	0.0248119	0.0164759	ANXA1/DPP4/HMGCR/HNF4A	4
BP	GO:0071456	cellular response to hypoxia	4/51	207/18670	0.00244093	0.0248119	0.0164759	BNIP3/CA9/HMOX1/MYC	4
BP	GO:2001243	negative regulation of intrinsic apoptotic signaling pathway	3/51	98/18670	0.0024332	0.0248119	0.0164759	CD44/HSPB1/MUC1	3
BP	GO:0070301	cellular response to hydrogen peroxide	3/51	99/18670	0.00250444	0.0251977	0.0167321	ANXA1/BNIP3/NQO1	3
BP	GO:1901570	fatty acid derivative biosynthetic process	3/51	99/18670	0.00250444	0.0251977	0.0167321	ALOX12/ANXA1/ACSL1	3
BP	GO:2000108	positive regulation of leukocyte apoptotic process	2/51	28/18670	0.00264262	0.026453	0.0175657	ANXA1/CDKN2A	2
BP	GO:0070374	positive regulation of ERK1 and ERK2 cascade	4/51	215/18670	0.00279873	0.0277694	0.0184398	CD44/HMGCR/JUN/MAPK3	4
BP	GO:0032091	negative regulation of protein binding	3/51	103/18670	0.00280229	0.0277694	0.0184398	STMN1/MAPK3/AURKA	3
BP	GO:0015949	nucleobase-containing small molecule interconversion	2/51	29/18670	0.00283343	0.0277986	0.0184592	RRM2/TXNRD1	2
BP	GO:0033032	regulation of myeloid cell apoptotic process	2/51	29/18670	0.00283343	0.0277986	0.0184592	ANXA1/CDKN2A	2
BP	GO:0036294	cellular response to decreased oxygen levels	4/51	217/18670	0.0028935	0.0281083	0.0186649	BNIP3/CA9/HMOX1/MYC	4
BP	GO:0071887	leukocyte apoptotic process	3/51	104/18670	0.00288001	0.0281083	0.0186649	ANXA1/CDKN2A/TSC22D3	3
BP	GO:0010948	negative regulation of cell cycle process	5/51	361/18670	0.00297834	0.0285029	0.0189269	CDKN2A/DUSP1/MUC1/RRM2/AURKA	5
BP	GO:0031331	positive regulation of cellular catabolic process	5/51	361/18670	0.00297834	0.0285029	0.0189269	BNIP3/HMOX1/MAPK3/AURKA/ZFP36	5
BP	GO:0045861	negative regulation of proteolysis	5/51	363/18670	0.00304975	0.0285029	0.0189269	CD44/CRYAB/ITIH3/SIAH2/DNAJB6	5
BP	GO:0007584	response to nutrient	4/51	219/18670	0.00299046	0.0285029	0.0189269	NQO1/ACSL1/HMGCR/HMOX1	4
BP	GO:0007052	mitotic spindle organization	3/51	106/18670	0.00303941	0.0285029	0.0189269	STMN1/AURKA/PRC1	3
BP	GO:0035066	positive regulation of histone acetylation	2/51	30/18670	0.00303053	0.0285029	0.0189269	MUC1/MAPK3	2
BP	GO:0048147	negative regulation of fibroblast proliferation	2/51	30/18670	0.00303053	0.0285029	0.0189269	FTH1/MYC	2
BP	GO:0097421	liver regeneration	2/51	30/18670	0.00303053	0.0285029	0.0189269	HMOX1/AURKA	2
BP	GO:0030330	DNA damage response, signal transduction by p53 class mediator	3/51	107/18670	0.00312112	0.0290323	0.0192784	CD44/MUC1/AURKA	3
BP	GO:0045444	fat cell differentiation	4/51	223/18670	0.00319101	0.0293882	0.0195147	BNIP3/ZFP36/WWTR1/ALOXE3	4
BP	GO:2000278	regulation of DNA biosynthetic process	3/51	108/18670	0.00320416	0.0293882	0.0195147	DUSP1/MYC/MAPK3	3
BP	GO:0042168	heme metabolic process	2/51	31/18670	0.00323389	0.0293882	0.0195147	HMOX1/SLC11A2	2
BP	GO:1902230	negative regulation of intrinsic apoptotic signaling pathway in response to DNA damage	2/51	31/18670	0.00323389	0.0293882	0.0195147	CD44/MUC1	2
BP	GO:1902253	regulation of intrinsic apoptotic signaling pathway by p53 class mediator	2/51	31/18670	0.00323389	0.0293882	0.0195147	CD44/MUC1	2
BP	GO:0051098	regulation of binding	5/51	373/18670	0.00342557	0.0307264	0.0204034	HMOX1/JUN/STMN1/MAPK3/AURKA	5
BP	GO:0001894	tissue homeostasis	4/51	227/18670	0.00340057	0.0307264	0.0204034	ALB/HSPB1/TF/WWTR1	4
BP	GO:0042744	hydrogen peroxide catabolic process	2/51	32/18670	0.00344348	0.0307264	0.0204034	DUOX2/DUOX1	2
BP	GO:0046685	response to arsenic-containing substance	2/51	32/18670	0.00344348	0.0307264	0.0204034	ATF3/HMOX1	2
BP	GO:0010594	regulation of endothelial cell migration	4/51	229/18670	0.0035088	0.0311682	0.0206968	ALOX12/ANXA1/HMOX1/HSPB1	4
BP	GO:0050678	regulation of epithelial cell proliferation	5/51	378/18670	0.00362553	0.0316494	0.0210162	HMOX1/JUN/MYC/ZFP36/TP63	5
BP	GO:0010837	regulation of keratinocyte proliferation	2/51	33/18670	0.00365926	0.0316494	0.0210162	ZFP36/TP63	2
BP	GO:0033028	myeloid cell apoptotic process	2/51	33/18670	0.00365926	0.0316494	0.0210162	ANXA1/CDKN2A	2
BP	GO:0036003	positive regulation of transcription from RNA polymerase II promoter in response to stress	2/51	33/18670	0.00365926	0.0316494	0.0210162	ATF3/MUC1	2
BP	GO:1901797	negative regulation of signal transduction by p53 class mediator	2/51	33/18670	0.00365926	0.0316494	0.0210162	CD44/MUC1	2
BP	GO:2000758	positive regulation of peptidyl-lysine acetylation	2/51	33/18670	0.00365926	0.0316494	0.0210162	MUC1/MAPK3	2
BP	GO:0042035	regulation of cytokine biosynthetic process	3/51	114/18670	0.00373096	0.0321286	0.0213345	HMOX1/HSPB1/ZFP36	3
BP	GO:0071453	cellular response to oxygen levels	4/51	234/18670	0.00378959	0.0324916	0.0215755	BNIP3/CA9/HMOX1/MYC	4
BP	GO:0006096	glycolytic process	3/51	115/18670	0.00382358	0.0326411	0.0216748	ENO2/SLC2A6/DDIT4	3
BP	GO:0045920	negative regulation of exocytosis	2/51	34/18670	0.0038812	0.0329902	0.0219066	ANXA1/HMOX1	2
BP	GO:0006757	ATP generation from ADP	3/51	116/18670	0.0039176	0.0331567	0.0220171	ENO2/SLC2A6/DDIT4	3
BP	GO:0009165	nucleotide biosynthetic process	5/51	386/18670	0.00396278	0.0332739	0.022095	ENO2/ACSL1/RRM2/SLC2A6/DDIT4	5
BP	GO:0032872	regulation of stress-activated MAPK cascade	4/51	237/18670	0.0039652	0.0332739	0.022095	DUSP1/HMGCR/MYC/MAPK3	4
BP	GO:0010508	positive regulation of autophagy	3/51	117/18670	0.00401302	0.0335325	0.0222667	BNIP3/HMOX1/MAPK3	3
BP	GO:0033002	muscle cell proliferation	4/51	239/18670	0.0040853	0.0338496	0.0224773	ALOX12/HMGCR/HMOX1/JUN	4
BP	GO:0070302	regulation of stress-activated protein kinase signaling cascade	4/51	239/18670	0.0040853	0.0338496	0.0224773	DUSP1/HMGCR/MYC/MAPK3	4
BP	GO:0010259	multicellular organism aging	2/51	35/18670	0.00410926	0.0339057	0.0225145	CRYAB/TP63	2
BP	GO:1901293	nucleoside phosphate biosynthetic process	5/51	390/18670	0.0041396	0.0340137	0.0225862	ENO2/ACSL1/RRM2/SLC2A6/DDIT4	5
BP	GO:0042866	pyruvate biosynthetic process	3/51	119/18670	0.00420809	0.034433	0.0228647	ENO2/SLC2A6/DDIT4	3
BP	GO:0009266	response to temperature stimulus	4/51	243/18670	0.00433285	0.03496	0.0232146	CRYAB/HMOX1/MAPK3/DNAJB6	4
BP	GO:0030224	monocyte differentiation	2/51	36/18670	0.00434341	0.03496	0.0232146	JUN/MYC	2
BP	GO:0051973	positive regulation of telomerase activity	2/51	36/18670	0.00434341	0.03496	0.0232146	MYC/MAPK3	2
BP	GO:1903131	mononuclear cell differentiation	2/51	36/18670	0.00434341	0.03496	0.0232146	JUN/MYC	2
BP	GO:0034101	erythrocyte homeostasis	3/51	122/18670	0.00451137	0.0360179	0.0239171	HMOX1/SLC11A2/ZFP36	3
BP	GO:1903409	reactive oxygen species biosynthetic process	3/51	122/18670	0.00451137	0.0360179	0.0239171	NQO1/DUOX2/DUOX1	3
BP	GO:0030212	hyaluronan metabolic process	2/51	37/18670	0.00458362	0.0363008	0.0241049	CD44/ITIH3	2
BP	GO:0090050	positive regulation of cell migration involved in sprouting angiogenesis	2/51	37/18670	0.00458362	0.0363008	0.0241049	ANXA1/HMOX1	2
BP	GO:0042089	cytokine biosynthetic process	3/51	123/18670	0.00461533	0.0364057	0.0241746	HMOX1/HSPB1/ZFP36	3
BP	GO:0006732	coenzyme metabolic process	5/51	403/18670	0.00475343	0.0364922	0.0242321	ENO2/ACSL1/HMGCR/SLC2A6/DDIT4	5
BP	GO:1901991	negative regulation of mitotic cell cycle phase transition	4/51	248/18670	0.00465633	0.0364922	0.0242321	CDKN2A/DUSP1/MUC1/AURKA	4
BP	GO:0006352	DNA-templated transcription, initiation	4/51	249/18670	0.00472292	0.0364922	0.0242321	HNF4A/JUN/MAPK3/WWTR1	4
BP	GO:0045926	negative regulation of growth	4/51	249/18670	0.00472292	0.0364922	0.0242321	ALOX15B/CDKN2A/CRYAB/HNF4A	4
BP	GO:0030072	peptide hormone secretion	4/51	250/18670	0.00479016	0.0364922	0.0242321	ANXA1/DPP4/HMGCR/HNF4A	4
BP	GO:0008637	apoptotic mitochondrial changes	3/51	124/18670	0.00472074	0.0364922	0.0242321	BNIP3/JUN/TP63	3
BP	GO:0042107	cytokine metabolic process	3/51	124/18670	0.00472074	0.0364922	0.0242321	HMOX1/HSPB1/ZFP36	3
BP	GO:0006805	xenobiotic metabolic process	3/51	125/18670	0.0048276	0.0364922	0.0242321	NQO1/ACSL1/HNF4A	3
BP	GO:2000134	negative regulation of G1/S transition of mitotic cell cycle	3/51	125/18670	0.0048276	0.0364922	0.0242321	CDKN2A/MUC1/AURKA	3
BP	GO:0006778	porphyrin-containing compound metabolic process	2/51	38/18670	0.00482985	0.0364922	0.0242321	HMOX1/SLC11A2	2
BP	GO:0016572	histone phosphorylation	2/51	38/18670	0.00482985	0.0364922	0.0242321	MAPK3/AURKA	2
BP	GO:0046031	ADP metabolic process	3/51	126/18670	0.00493591	0.0371512	0.0246696	ENO2/SLC2A6/DDIT4	3
BP	GO:0035270	endocrine system development	3/51	127/18670	0.00504569	0.0378183	0.0251126	ANXA1/HNF4A/MAPK3	3
BP	GO:0033574	response to testosterone	2/51	39/18670	0.00508208	0.0378183	0.0251126	CA9/DUSP1	2
BP	GO:1902229	regulation of intrinsic apoptotic signaling pathway in response to DNA damage	2/51	39/18670	0.00508208	0.0378183	0.0251126	CD44/MUC1	2
BP	GO:0019216	regulation of lipid metabolic process	5/51	410/18670	0.0051096	0.0378802	0.0251537	ANXA1/ACSL1/HMGCR/HNF4A/TXNRD1	5
BP	GO:1902807	negative regulation of cell cycle G1/S phase transition	3/51	131/18670	0.00549953	0.0404667	0.0268712	CDKN2A/MUC1/AURKA	3
BP	GO:1902850	microtubule cytoskeleton organization involved in mitosis	3/51	131/18670	0.00549953	0.0404667	0.0268712	STMN1/AURKA/PRC1	3
BP	GO:0009108	coenzyme biosynthetic process	4/51	261/18670	0.00557281	0.0408535	0.0271281	ENO2/ACSL1/SLC2A6/DDIT4	4
BP	GO:0042770	signal transduction in response to DNA damage	3/51	133/18670	0.00573536	0.0418894	0.0278159	CD44/MUC1/AURKA	3
BP	GO:0009896	positive regulation of catabolic process	5/51	423/18670	0.00582088	0.0423571	0.0281265	BNIP3/HMOX1/MAPK3/AURKA/ZFP36	5
BP	GO:0006165	nucleoside diphosphate phosphorylation	3/51	134/18670	0.00585552	0.0424526	0.0281899	ENO2/SLC2A6/DDIT4	3
BP	GO:0046883	regulation of hormone secretion	4/51	266/18670	0.00595528	0.0430176	0.0285652	ANXA1/DPP4/HMGCR/HNF4A	4
BP	GO:1901988	negative regulation of cell cycle phase transition	4/51	267/18670	0.00603383	0.0434259	0.0288363	CDKN2A/DUSP1/MUC1/AURKA	4
BP	GO:0046939	nucleotide phosphorylation	3/51	136/18670	0.00610037	0.0434703	0.0288657	ENO2/SLC2A6/DDIT4	3
BP	GO:0032459	regulation of protein oligomerization	2/51	43/18670	0.0061502	0.0434703	0.0288657	ALB/CRYAB	2
BP	GO:0034198	cellular response to amino acid starvation	2/51	43/18670	0.0061502	0.0434703	0.0288657	ATF3/MAPK3	2
BP	GO:0043616	keratinocyte proliferation	2/51	43/18670	0.0061502	0.0434703	0.0288657	ZFP36/TP63	2
BP	GO:1901985	positive regulation of protein acetylation	2/51	43/18670	0.0061502	0.0434703	0.0288657	MUC1/MAPK3	2
BP	GO:0048608	reproductive structure development	5/51	431/18670	0.00629194	0.0443132	0.0294255	ALOX15B/ANXA1/MAPK3/TP63/DNAJB6	5
BP	GO:0009135	purine nucleoside diphosphate metabolic process	3/51	138/18670	0.00635128	0.0444139	0.0294923	ENO2/SLC2A6/DDIT4	3
BP	GO:0009179	purine ribonucleoside diphosphate metabolic process	3/51	138/18670	0.00635128	0.0444139	0.0294923	ENO2/SLC2A6/DDIT4	3
BP	GO:0050673	epithelial cell proliferation	5/51	434/18670	0.00647533	0.0448302	0.0297688	HMOX1/JUN/MYC/ZFP36/TP63	5
BP	GO:0061458	reproductive system development	5/51	434/18670	0.00647533	0.0448302	0.0297688	ALOX15B/ANXA1/MAPK3/TP63/DNAJB6	5
BP	GO:0031333	negative regulation of protein complex assembly	3/51	139/18670	0.00647902	0.0448302	0.0297688	ALB/CRYAB/STMN1	3
BP	GO:0009185	ribonucleoside diphosphate metabolic process	3/51	140/18670	0.00660828	0.0455648	0.0302565	ENO2/SLC2A6/DDIT4	3
BP	GO:0031018	endocrine pancreas development	2/51	45/18670	0.00671935	0.0461692	0.0306579	ANXA1/HNF4A	2
BP	GO:0035296	regulation of tube diameter	3/51	143/18670	0.0070053	0.0468773	0.0311281	ALOX12/HMGCR/HMOX1	3
BP	GO:0044344	cellular response to fibroblast growth factor stimulus	3/51	143/18670	0.0070053	0.0468773	0.0311281	CD44/MAPK3/ZFP36	3
BP	GO:0050880	regulation of blood vessel size	3/51	143/18670	0.0070053	0.0468773	0.0311281	ALOX12/HMGCR/HMOX1	3
BP	GO:0097746	regulation of blood vessel diameter	3/51	143/18670	0.0070053	0.0468773	0.0311281	ALOX12/HMGCR/HMOX1	3
BP	GO:0002067	glandular epithelial cell differentiation	2/51	46/18670	0.00701258	0.0468773	0.0311281	HNF4A/TP63	2
BP	GO:0033628	regulation of cell adhesion mediated by integrin	2/51	46/18670	0.00701258	0.0468773	0.0311281	DPP4/MUC1	2
BP	GO:0071675	regulation of mononuclear cell migration	2/51	46/18670	0.00701258	0.0468773	0.0311281	DUSP1/MAPK3	2
BP	GO:1990928	response to amino acid starvation	2/51	46/18670	0.00701258	0.0468773	0.0311281	ATF3/MAPK3	2
BP	GO:0009152	purine ribonucleotide biosynthetic process	4/51	280/18670	0.00711862	0.0474125	0.0314835	ENO2/ACSL1/SLC2A6/DDIT4	4
BP	GO:0035150	regulation of tube size	3/51	144/18670	0.00714073	0.0474125	0.0314835	ALOX12/HMGCR/HMOX1	3
BP	GO:0070849	response to epidermal growth factor	2/51	47/18670	0.00731153	0.0483837	0.0321284	MAPK3/ZFP36	2
BP	GO:0031647	regulation of protein stability	4/51	284/18670	0.00747674	0.0491786	0.0326562	CRYAB/LAMP2/AURKA/TF	4
BP	GO:0010212	response to ionizing radiation	3/51	147/18670	0.00755634	0.0491786	0.0326562	ANXA1/CRYAB/MYC	3
BP	GO:0019359	nicotinamide nucleotide biosynthetic process	3/51	147/18670	0.00755634	0.0491786	0.0326562	ENO2/SLC2A6/DDIT4	3
BP	GO:0019363	pyridine nucleotide biosynthetic process	3/51	147/18670	0.00755634	0.0491786	0.0326562	ENO2/SLC2A6/DDIT4	3
BP	GO:0071236	cellular response to antibiotic	3/51	147/18670	0.00755634	0.0491786	0.0326562	ANXA1/BNIP3/NQO1	3
BP	GO:0051972	regulation of telomerase activity	2/51	48/18670	0.00761618	0.049405	0.0328066	MYC/MAPK3	2
BP	GO:0002686	negative regulation of leukocyte migration	2/51	49/18670	0.0079265	0.0512494	0.0340313	DUSP1/HMOX1	2
BP	GO:0071774	response to fibroblast growth factor	3/51	150/18670	0.00798603	0.0512979	0.0340635	CD44/MAPK3/ZFP36	3
BP	GO:0072525	pyridine-containing compound biosynthetic process	3/51	150/18670	0.00798603	0.0512979	0.0340635	ENO2/SLC2A6/DDIT4	3
BP	GO:0062012	regulation of small molecule metabolic process	5/51	459/18670	0.00815291	0.0521998	0.0346624	ANXA1/NQO1/HMGCR/SLC2A6/DDIT4	5
BP	GO:0009410	response to xenobiotic stimulus	4/51	292/18670	0.00822833	0.052264	0.034705	NQO1/ACSL1/HNF4A/DDIT4	4
BP	GO:0032873	negative regulation of stress-activated MAPK cascade	2/51	50/18670	0.00824244	0.052264	0.034705	DUSP1/MYC	2
BP	GO:0070303	negative regulation of stress-activated protein kinase signaling cascade	2/51	50/18670	0.00824244	0.052264	0.034705	DUSP1/MYC	2
BP	GO:0009260	ribonucleotide biosynthetic process	4/51	293/18670	0.00832564	0.0526223	0.034943	ENO2/ACSL1/SLC2A6/DDIT4	4
BP	GO:0030168	platelet activation	3/51	153/18670	0.00842991	0.0531111	0.0352676	ALOX12/HSPB1/MAPK3	3
BP	GO:0001819	positive regulation of cytokine production	5/51	464/18670	0.00852159	0.0533538	0.0354287	ALOX15B/ANXA1/HMOX1/HSPB1/MAPK3	5
BP	GO:0016236	macroautophagy	4/51	295/18670	0.00852253	0.0533538	0.0354287	BNIP3/HMOX1/LAMP2/MAPK3	4
BP	GO:0006090	pyruvate metabolic process	3/51	154/18670	0.00858104	0.0533811	0.0354468	ENO2/SLC2A6/DDIT4	3
BP	GO:0048146	positive regulation of fibroblast proliferation	2/51	51/18670	0.00856399	0.0533811	0.0354468	JUN/MYC	2
BP	GO:1903707	negative regulation of hemopoiesis	3/51	155/18670	0.00873376	0.0539905	0.0358515	ANXA1/MYC/ZFP36	3
BP	GO:2001236	regulation of extrinsic apoptotic signaling pathway	3/51	155/18670	0.00873376	0.0539905	0.0358515	ATF3/HMOX1/SIAH2	3
BP	GO:0018105	peptidyl-serine phosphorylation	4/51	299/18670	0.00892545	0.0550031	0.0365239	CD44/MAPK3/AURKA/DDIT4	4
BP	GO:0006164	purine nucleotide biosynthetic process	4/51	300/18670	0.0090281	0.0552901	0.0367145	ENO2/ACSL1/SLC2A6/DDIT4	4
BP	GO:0046390	ribose phosphate biosynthetic process	4/51	300/18670	0.0090281	0.0552901	0.0367145	ENO2/ACSL1/SLC2A6/DDIT4	4
BP	GO:0009132	nucleoside diphosphate metabolic process	3/51	158/18670	0.00920151	0.0557952	0.0370499	ENO2/SLC2A6/DDIT4	3
BP	GO:0043467	regulation of generation of precursor metabolites and energy	3/51	158/18670	0.00920151	0.0557952	0.0370499	BNIP3/SLC2A6/DDIT4	3
BP	GO:0035065	regulation of histone acetylation	2/51	53/18670	0.00922375	0.0557952	0.0370499	MUC1/MAPK3	2
BP	GO:0038066	p38MAPK cascade	2/51	53/18670	0.00922375	0.0557952	0.0370499	DUSP1/ZFP36	2
BP	GO:0060326	cell chemotaxis	4/51	304/18670	0.00944643	0.0567954	0.037714	ANXA1/DUSP1/HSPB1/MAPK3	4
BP	GO:0030216	keratinocyte differentiation	4/51	305/18670	0.00955296	0.0567954	0.037714	ALOX15B/ANXA1/ZFP36/TP63	4
BP	GO:0006754	ATP biosynthetic process	3/51	160/18670	0.00952137	0.0567954	0.037714	ENO2/SLC2A6/DDIT4	3
BP	GO:0032663	regulation of interleukin-2 production	2/51	54/18670	0.00956191	0.0567954	0.037714	ANXA1/ZFP36	2
BP	GO:0043392	negative regulation of DNA binding	2/51	54/18670	0.00956191	0.0567954	0.037714	HMOX1/JUN	2
BP	GO:0097345	mitochondrial outer membrane permeabilization	2/51	54/18670	0.00956191	0.0567954	0.037714	BNIP3/TP63	2
BP	GO:0009895	negative regulation of catabolic process	4/51	308/18670	0.00987725	0.0584842	0.0388354	HMGCR/HMOX1/ZFP36/DDIT4	4
BP	GO:0046456	icosanoid biosynthetic process	2/51	55/18670	0.00990553	0.0584842	0.0388354	ALOX12/ANXA1	2
BP	GO:0006977	DNA damage response, signal transduction by p53 class mediator resulting in cell cycle arrest	2/51	56/18670	0.0102546	0.0600062	0.0398461	MUC1/AURKA	2
BP	GO:0010332	response to gamma radiation	2/51	56/18670	0.0102546	0.0600062	0.0398461	CRYAB/MYC	2
BP	GO:0090183	regulation of kidney development	2/51	56/18670	0.0102546	0.0600062	0.0398461	MYC/WWTR1	2
BP	GO:0046879	hormone secretion	4/51	312/18670	0.0103207	0.0600259	0.0398592	ANXA1/DPP4/HMGCR/HNF4A	4
BP	GO:0007093	mitotic cell cycle checkpoint	3/51	165/18670	0.0103493	0.0600259	0.0398592	DUSP1/MUC1/AURKA	3
BP	GO:2001242	regulation of intrinsic apoptotic signaling pathway	3/51	165/18670	0.0103493	0.0600259	0.0398592	CD44/HSPB1/MUC1	3
BP	GO:0072522	purine-containing compound biosynthetic process	4/51	313/18670	0.0104335	0.0601607	0.0399487	ENO2/ACSL1/SLC2A6/DDIT4	4
BP	GO:1901214	regulation of neuron death	4/51	313/18670	0.0104335	0.0601607	0.0399487	NQO1/HMOX1/JUN/DDIT4	4
BP	GO:0010665	regulation of cardiac muscle cell apoptotic process	2/51	57/18670	0.0106091	0.0602914	0.0400355	BNIP3/HMGCR	2
BP	GO:0042743	hydrogen peroxide metabolic process	2/51	57/18670	0.0106091	0.0602914	0.0400355	DUOX2/DUOX1	2
BP	GO:0043525	positive regulation of neuron apoptotic process	2/51	57/18670	0.0106091	0.0602914	0.0400355	NQO1/JUN	2
BP	GO:0072431	signal transduction involved in mitotic G1 DNA damage checkpoint	2/51	57/18670	0.0106091	0.0602914	0.0400355	MUC1/AURKA	2
BP	GO:1902400	intracellular signal transduction involved in G1 DNA damage checkpoint	2/51	57/18670	0.0106091	0.0602914	0.0400355	MUC1/AURKA	2
BP	GO:0006914	autophagy	5/51	496/18670	0.0111602	0.061715	0.0409808	BNIP3/HMOX1/HSPB1/LAMP2/MAPK3	5
BP	GO:0061919	process utilizing autophagic mechanism	5/51	496/18670	0.0111602	0.061715	0.0409808	BNIP3/HMOX1/HSPB1/LAMP2/MAPK3	5
BP	GO:0050900	leukocyte migration	5/51	499/18670	0.0114332	0.061715	0.0409808	ANXA1/CD44/DUSP1/HMOX1/MAPK3	5
BP	GO:0009914	hormone transport	4/51	322/18670	0.0114855	0.061715	0.0409808	ANXA1/DPP4/HMGCR/HNF4A	4
BP	GO:0018209	peptidyl-serine modification	4/51	322/18670	0.0114855	0.061715	0.0409808	CD44/MAPK3/AURKA/DDIT4	4
BP	GO:0007051	spindle organization	3/51	170/18670	0.0112179	0.061715	0.0409808	STMN1/AURKA/PRC1	3
BP	GO:0000910	cytokinesis	3/51	171/18670	0.0113965	0.061715	0.0409808	STMN1/AURKA/PRC1	3
BP	GO:0009206	purine ribonucleoside triphosphate biosynthetic process	3/51	171/18670	0.0113965	0.061715	0.0409808	ENO2/SLC2A6/DDIT4	3
BP	GO:0016241	regulation of macroautophagy	3/51	171/18670	0.0113965	0.061715	0.0409808	BNIP3/HMOX1/MAPK3	3
BP	GO:0017001	antibiotic catabolic process	2/51	58/18670	0.0109689	0.061715	0.0409808	DUOX2/DUOX1	2
BP	GO:0032722	positive regulation of chemokine production	2/51	58/18670	0.0109689	0.061715	0.0409808	ALOX15B/HMOX1	2
BP	GO:1902041	regulation of extrinsic apoptotic signaling pathway via death domain receptors	2/51	58/18670	0.0109689	0.061715	0.0409808	ATF3/HMOX1	2
BP	GO:0001836	release of cytochrome c from mitochondria	2/51	59/18670	0.0113342	0.061715	0.0409808	BNIP3/JUN	2
BP	GO:0010662	regulation of striated muscle cell apoptotic process	2/51	59/18670	0.0113342	0.061715	0.0409808	BNIP3/HMGCR	2
BP	GO:0070527	platelet aggregation	2/51	59/18670	0.0113342	0.061715	0.0409808	ALOX12/HSPB1	2
BP	GO:0072413	signal transduction involved in mitotic cell cycle checkpoint	2/51	59/18670	0.0113342	0.061715	0.0409808	MUC1/AURKA	2
BP	GO:0097755	positive regulation of blood vessel diameter	2/51	59/18670	0.0113342	0.061715	0.0409808	ALOX12/HMOX1	2
BP	GO:1902402	signal transduction involved in mitotic DNA damage checkpoint	2/51	59/18670	0.0113342	0.061715	0.0409808	MUC1/AURKA	2
BP	GO:1902403	signal transduction involved in mitotic DNA integrity checkpoint	2/51	59/18670	0.0113342	0.061715	0.0409808	MUC1/AURKA	2
BP	GO:2000756	regulation of peptidyl-lysine acetylation	2/51	59/18670	0.0113342	0.061715	0.0409808	MUC1/MAPK3	2
BP	GO:0009145	purine nucleoside triphosphate biosynthetic process	3/51	172/18670	0.0115768	0.0618686	0.0410828	ENO2/SLC2A6/DDIT4	3
BP	GO:0051262	protein tetramerization	3/51	172/18670	0.0115768	0.0618686	0.0410828	HMGCR/RRM2/TP63	3
BP	GO:0010659	cardiac muscle cell apoptotic process	2/51	60/18670	0.0117047	0.0620474	0.0412015	BNIP3/HMGCR	2
BP	GO:0033013	tetrapyrrole metabolic process	2/51	60/18670	0.0117047	0.0620474	0.0412015	HMOX1/SLC11A2	2
BP	GO:1902110	positive regulation of mitochondrial membrane permeability involved in apoptotic process	2/51	60/18670	0.0117047	0.0620474	0.0412015	BNIP3/TP63	2
BP	GO:0003018	vascular process in circulatory system	3/51	173/18670	0.0117588	0.062167	0.0412809	ALOX12/HMGCR/HMOX1	3
BP	GO:0010506	regulation of autophagy	4/51	327/18670	0.0120985	0.0632844	0.0420229	BNIP3/HMOX1/HSPB1/MAPK3	4
BP	GO:0016266	O-glycan processing	2/51	61/18670	0.0120805	0.0632844	0.0420229	MUC1/MUC16	2
BP	GO:0046513	ceramide biosynthetic process	2/51	61/18670	0.0120805	0.0632844	0.0420229	ALOX12B/ALOXE3	2
BP	GO:0048645	animal organ formation	2/51	61/18670	0.0120805	0.0632844	0.0420229	MAPK3/TP63	2
BP	GO:0050796	regulation of insulin secretion	3/51	176/18670	0.0123145	0.0642438	0.04266	DPP4/HMGCR/HNF4A	3
BP	GO:0010658	striated muscle cell apoptotic process	2/51	62/18670	0.0124616	0.0644993	0.0428297	BNIP3/HMGCR	2
BP	GO:0032623	interleukin-2 production	2/51	62/18670	0.0124616	0.0644993	0.0428297	ANXA1/ZFP36	2
BP	GO:1902686	mitochondrial outer membrane permeabilization involved in programmed cell death	2/51	62/18670	0.0124616	0.0644993	0.0428297	BNIP3/TP63	2
BP	GO:0009201	ribonucleoside triphosphate biosynthetic process	3/51	177/18670	0.012503	0.0645444	0.0428596	ENO2/SLC2A6/DDIT4	3
BP	GO:0071214	cellular response to abiotic stimulus	4/51	331/18670	0.0126038	0.0647257	0.04298	BNIP3/CRYAB/MYC/MAPK3	4
BP	GO:0104004	cellular response to environmental stimulus	4/51	331/18670	0.0126038	0.0647257	0.04298	BNIP3/CRYAB/MYC/MAPK3	4
BP	GO:0031571	mitotic G1 DNA damage checkpoint	2/51	63/18670	0.0128479	0.0656373	0.0435854	MUC1/AURKA	2
BP	GO:0044819	mitotic G1/S transition checkpoint	2/51	63/18670	0.0128479	0.0656373	0.0435854	MUC1/AURKA	2
BP	GO:2001235	positive regulation of apoptotic signaling pathway	3/51	179/18670	0.0128851	0.0656574	0.0435987	ATF3/BNIP3/TP63	3
BP	GO:0007596	blood coagulation	4/51	336/18670	0.0132543	0.0665074	0.0441631	ALOX12/HNF4A/HSPB1/MAPK3	4
BP	GO:0035794	positive regulation of mitochondrial membrane permeability	2/51	64/18670	0.0132394	0.0665074	0.0441631	BNIP3/TP63	2
BP	GO:0044783	G1 DNA damage checkpoint	2/51	64/18670	0.0132394	0.0665074	0.0441631	MUC1/AURKA	2
BP	GO:0046782	regulation of viral transcription	2/51	64/18670	0.0132394	0.0665074	0.0441631	JUN/ZFP36	2
BP	GO:1903672	positive regulation of sprouting angiogenesis	2/51	64/18670	0.0132394	0.0665074	0.0441631	ANXA1/HMOX1	2
BP	GO:2000378	negative regulation of reactive oxygen species metabolic process	2/51	64/18670	0.0132394	0.0665074	0.0441631	BNIP3/CRYAB	2
BP	GO:0009166	nucleotide catabolic process	3/51	182/18670	0.0134707	0.0674219	0.0447704	ENO2/SLC2A6/DDIT4	3
BP	GO:0045930	negative regulation of mitotic cell cycle	4/51	338/18670	0.0135204	0.0674991	0.0448216	CDKN2A/DUSP1/MUC1/AURKA	4
BP	GO:0009127	purine nucleoside monophosphate biosynthetic process	3/51	183/18670	0.0136692	0.067728	0.0449737	ENO2/SLC2A6/DDIT4	3
BP	GO:0009168	purine ribonucleoside monophosphate biosynthetic process	3/51	183/18670	0.0136692	0.067728	0.0449737	ENO2/SLC2A6/DDIT4	3
BP	GO:0002548	monocyte chemotaxis	2/51	65/18670	0.013636	0.067728	0.0449737	ANXA1/DUSP1	2
BP	GO:0007599	hemostasis	4/51	341/18670	0.0139259	0.0688134	0.0456944	ALOX12/HNF4A/HSPB1/MAPK3	4
BP	GO:0033044	regulation of chromosome organization	4/51	342/18670	0.0140628	0.0688134	0.0456944	DUSP1/MUC1/MYC/MAPK3	4
BP	GO:0050817	coagulation	4/51	342/18670	0.0140628	0.0688134	0.0456944	ALOX12/HNF4A/HSPB1/MAPK3	4
BP	GO:1902108	regulation of mitochondrial membrane permeability involved in apoptotic process	2/51	66/18670	0.0140378	0.0688134	0.0456944	BNIP3/TP63	2
BP	GO:1905710	positive regulation of membrane permeability	2/51	66/18670	0.0140378	0.0688134	0.0456944	BNIP3/TP63	2
BP	GO:0030308	negative regulation of cell growth	3/51	186/18670	0.0142749	0.0696785	0.0462689	CDKN2A/CRYAB/HNF4A	3
BP	GO:0032387	negative regulation of intracellular transport	2/51	67/18670	0.0144448	0.0699878	0.0464743	CRYAB/HMOX1	2
BP	GO:0042108	positive regulation of cytokine biosynthetic process	2/51	67/18670	0.0144448	0.0699878	0.0464743	HMOX1/HSPB1	2
BP	GO:2000573	positive regulation of DNA biosynthetic process	2/51	67/18670	0.0144448	0.0699878	0.0464743	MYC/MAPK3	2
BP	GO:0009142	nucleoside triphosphate biosynthetic process	3/51	188/18670	0.0146871	0.0706413	0.0469081	ENO2/SLC2A6/DDIT4	3
BP	GO:0043902	positive regulation of multi-organism process	3/51	188/18670	0.0146871	0.0706413	0.0469081	JUN/MAPK3/AURKA	3
BP	GO:1901292	nucleoside phosphate catabolic process	3/51	188/18670	0.0146871	0.0706413	0.0469081	ENO2/SLC2A6/DDIT4	3
BP	GO:0019362	pyridine nucleotide metabolic process	3/51	189/18670	0.0148957	0.0709524	0.0471147	ENO2/SLC2A6/DDIT4	3
BP	GO:0046496	nicotinamide nucleotide metabolic process	3/51	189/18670	0.0148957	0.0709524	0.0471147	ENO2/SLC2A6/DDIT4	3
BP	GO:0033627	cell adhesion mediated by integrin	2/51	68/18670	0.0148567	0.0709524	0.0471147	DPP4/MUC1	2
BP	GO:0035924	cellular response to vascular endothelial growth factor stimulus	2/51	68/18670	0.0148567	0.0709524	0.0471147	ANXA1/HSPB1	2
BP	GO:0007178	transmembrane receptor protein serine/threonine kinase signaling pathway	4/51	349/18670	0.0150451	0.0714913	0.0474726	HNF4A/JUN/MAPK3/WWTR1	4
BP	GO:0015909	long-chain fatty acid transport	2/51	69/18670	0.0152738	0.0724035	0.0480784	ANXA1/ACSL1	2
BP	GO:0051260	protein homooligomerization	4/51	351/18670	0.0153335	0.0725125	0.0481507	CRYAB/HMOX1/TP63/LONP1	4
BP	GO:1901654	response to ketone	3/51	193/18670	0.0157469	0.0742894	0.0493307	CA9/DUSP1/DDIT4	3
BP	GO:0042440	pigment metabolic process	2/51	71/18670	0.0161229	0.0758814	0.0503877	HMOX1/SLC11A2	2
BP	GO:0072524	pyridine-containing compound metabolic process	3/51	195/18670	0.0161827	0.0759817	0.0504544	ENO2/SLC2A6/DDIT4	3
BP	GO:0009913	epidermal cell differentiation	4/51	358/18670	0.0163707	0.0766516	0.0508992	ALOX15B/ANXA1/ZFP36/TP63	4
BP	GO:0071897	DNA biosynthetic process	3/51	196/18670	0.0164031	0.0766516	0.0508992	DUSP1/MYC/MAPK3	3
BP	GO:0009156	ribonucleoside monophosphate biosynthetic process	3/51	197/18670	0.0166252	0.0771412	0.0512243	ENO2/SLC2A6/DDIT4	3
BP	GO:0010952	positive regulation of peptidase activity	3/51	197/18670	0.0166252	0.0771412	0.0512243	ALOX12/MYC/MAPK3	3
BP	GO:0051881	regulation of mitochondrial membrane potential	2/51	72/18670	0.0165549	0.0771412	0.0512243	ALOX12/BNIP3	2
BP	GO:0031100	animal organ regeneration	2/51	73/18670	0.0169918	0.0781068	0.0518655	HMOX1/AURKA	2
BP	GO:0072401	signal transduction involved in DNA integrity checkpoint	2/51	73/18670	0.0169918	0.0781068	0.0518655	MUC1/AURKA	2
BP	GO:0072422	signal transduction involved in DNA damage checkpoint	2/51	73/18670	0.0169918	0.0781068	0.0518655	MUC1/AURKA	2
BP	GO:1901983	regulation of protein acetylation	2/51	73/18670	0.0169918	0.0781068	0.0518655	MUC1/MAPK3	2
BP	GO:0016052	carbohydrate catabolic process	3/51	199/18670	0.0170746	0.0781231	0.0518763	ENO2/SLC2A6/DDIT4	3
BP	GO:0050866	negative regulation of cell activation	3/51	199/18670	0.0170746	0.0781231	0.0518763	ALOX12/ANXA1/HMOX1	3
BP	GO:0045862	positive regulation of proteolysis	4/51	363/18670	0.017138	0.0782319	0.0519486	ALOX12/MYC/MAPK3/AURKA	4
BP	GO:0070373	negative regulation of ERK1 and ERK2 cascade	2/51	74/18670	0.0174336	0.0792145	0.0526011	ATF3/DUSP1	2
BP	GO:0072395	signal transduction involved in cell cycle checkpoint	2/51	74/18670	0.0174336	0.0792145	0.0526011	MUC1/AURKA	2
BP	GO:0045766	positive regulation of angiogenesis	3/51	204/18670	0.0182276	0.0826317	0.0548702	ANXA1/HMOX1/HSPB1	3
BP	GO:0046902	regulation of mitochondrial membrane permeability	2/51	76/18670	0.0183319	0.0827242	0.0549316	BNIP3/TP63	2
BP	GO:0061045	negative regulation of wound healing	2/51	76/18670	0.0183319	0.0827242	0.0549316	ALOX12/HMGCR	2
BP	GO:0007623	circadian rhythm	3/51	208/18670	0.0191806	0.0858819	0.0570284	HNF4A/JUN/SIAH2	3
BP	GO:0009124	nucleoside monophosphate biosynthetic process	3/51	208/18670	0.0191806	0.0858819	0.0570284	ENO2/SLC2A6/DDIT4	3
BP	GO:0090276	regulation of peptide hormone secretion	3/51	208/18670	0.0191806	0.0858819	0.0570284	DPP4/HMGCR/HNF4A	3
BP	GO:0031016	pancreas development	2/51	78/18670	0.0192494	0.0858819	0.0570284	ANXA1/HNF4A	2
BP	GO:0043407	negative regulation of MAP kinase activity	2/51	78/18670	0.0192494	0.0858819	0.0570284	DUSP1/HMGCR	2
BP	GO:0009612	response to mechanical stimulus	3/51	210/18670	0.0196674	0.0867825	0.0576265	BNIP3/JUN/MAPK3	3
BP	GO:0043523	regulation of neuron apoptotic process	3/51	210/18670	0.0196674	0.0867825	0.0576265	NQO1/HMOX1/JUN	3
BP	GO:0050707	regulation of cytokine secretion	3/51	210/18670	0.0196674	0.0867825	0.0576265	ALOX15B/ANXA1/MAPK3	3
BP	GO:0097529	myeloid leukocyte migration	3/51	210/18670	0.0196674	0.0867825	0.0576265	ANXA1/DUSP1/MAPK3	3
BP	GO:0006110	regulation of glycolytic process	2/51	79/18670	0.0197153	0.0867825	0.0576265	SLC2A6/DDIT4	2
BP	GO:0071260	cellular response to mechanical stimulus	2/51	79/18670	0.0197153	0.0867825	0.0576265	BNIP3/MAPK3	2
BP	GO:1903531	negative regulation of secretion by cell	3/51	211/18670	0.0199133	0.087459	0.0580757	ANXA1/HMGCR/HMOX1	3
BP	GO:0022617	extracellular matrix disassembly	2/51	80/18670	0.0201859	0.0884592	0.0587399	CD44/DPP4	2
BP	GO:2001020	regulation of response to DNA damage stimulus	3/51	214/18670	0.0206614	0.0895478	0.0594627	CD44/MUC1/MYC	3
BP	GO:0030811	regulation of nucleotide catabolic process	2/51	81/18670	0.0206613	0.0895478	0.0594627	SLC2A6/DDIT4	2
BP	GO:0032204	regulation of telomere maintenance	2/51	81/18670	0.0206613	0.0895478	0.0594627	MYC/MAPK3	2
BP	GO:0034109	homotypic cell-cell adhesion	2/51	81/18670	0.0206613	0.0895478	0.0594627	ALOX12/HSPB1	2
BP	GO:2001021	negative regulation of response to DNA damage stimulus	2/51	81/18670	0.0206613	0.0895478	0.0594627	CD44/MUC1	2
BP	GO:0000075	cell cycle checkpoint	3/51	216/18670	0.0211686	0.0907491	0.0602604	DUSP1/MUC1/AURKA	3
BP	GO:0002699	positive regulation of immune effector process	3/51	216/18670	0.0211686	0.0907491	0.0602604	ANXA1/HMOX1/MAPK3	3
BP	GO:0032642	regulation of chemokine production	2/51	82/18670	0.0211413	0.0907491	0.0602604	ALOX15B/HMOX1	2
BP	GO:0071158	positive regulation of cell cycle arrest	2/51	82/18670	0.0211413	0.0907491	0.0602604	MUC1/AURKA	2
BP	GO:0090049	regulation of cell migration involved in sprouting angiogenesis	2/51	82/18670	0.0211413	0.0907491	0.0602604	ANXA1/HMOX1	2
BP	GO:0043393	regulation of protein binding	3/51	217/18670	0.0214248	0.0914497	0.0607257	STMN1/MAPK3/AURKA	3
BP	GO:0050920	regulation of chemotaxis	3/51	217/18670	0.0214248	0.0914497	0.0607257	DUSP1/HSPB1/MAPK3	3
BP	GO:1903039	positive regulation of leukocyte cell-cell adhesion	3/51	218/18670	0.0216827	0.0923507	0.0613239	ANXA1/CD44/DPP4	3
BP	GO:0002718	regulation of cytokine production involved in immune response	2/51	84/18670	0.0221152	0.0939896	0.0624122	HMOX1/MAPK3	2
BP	GO:1904705	regulation of vascular smooth muscle cell proliferation	2/51	85/18670	0.0226091	0.0956762	0.0635322	HMOX1/JUN	2
BP	GO:1990874	vascular smooth muscle cell proliferation	2/51	85/18670	0.0226091	0.0956762	0.0635322	HMOX1/JUN	2
BP	GO:0001776	leukocyte homeostasis	2/51	86/18670	0.0231075	0.0969531	0.0643801	ANXA1/TSC22D3	2
BP	GO:0008625	extrinsic apoptotic signaling pathway via death domain receptors	2/51	86/18670	0.0231075	0.0969531	0.0643801	ATF3/HMOX1	2
BP	GO:0042446	hormone biosynthetic process	2/51	86/18670	0.0231075	0.0969531	0.0643801	DUOX2/DUOX1	2
BP	GO:0090559	regulation of membrane permeability	2/51	86/18670	0.0231075	0.0969531	0.0643801	BNIP3/TP63	2
BP	GO:0030595	leukocyte chemotaxis	3/51	224/18670	0.0232661	0.097205	0.0645474	ANXA1/DUSP1/MAPK3	3
BP	GO:0097191	extrinsic apoptotic signaling pathway	3/51	224/18670	0.0232661	0.097205	0.0645474	ATF3/HMOX1/SIAH2	3
BP	GO:0034404	nucleobase-containing small molecule biosynthetic process	3/51	226/18670	0.0238076	0.099257	0.0659099	ENO2/SLC2A6/DDIT4	3
BP	GO:0022407	regulation of cell-cell adhesion	4/51	403/18670	0.0240938	0.0997076	0.0662092	ALOX12/ANXA1/CD44/DPP4	4
BP	GO:0006457	protein folding	3/51	227/18670	0.0240809	0.0997076	0.0662092	CRYAB/HSPB1/DNAJB6	3
BP	GO:0043470	regulation of carbohydrate catabolic process	2/51	88/18670	0.0241179	0.0997076	0.0662092	SLC2A6/DDIT4	2
BP	GO:1904035	regulation of epithelial cell apoptotic process	2/51	88/18670	0.0241179	0.0997076	0.0662092	HMOX1/ZFP36	2

## Sheet: CC
ONTOLOGY	ID	Description	GeneRatio	BgRatio	pvalue	p.adjust	qvalue	geneID	Count
CC	GO:0016324	apical plasma membrane	8/51	318/19717	1.46073e-06	0.000261471	0.000172213	ANXA1/CD44/DPP4/MUC1/SLC11A2/TF/DUOX2/DUOX1	8
CC	GO:0045177	apical part of cell	8/51	384/19717	5.89462e-06	0.000527569	0.000347472	ANXA1/CD44/DPP4/MUC1/SLC11A2/TF/DUOX2/DUOX1	8
CC	GO:0005767	secondary lysosome	2/51	14/19717	0.000585177	0.0301655	0.0198679	FTH1/LAMP2	2
CC	GO:0043020	NADPH oxidase complex	2/51	15/19717	0.000674088	0.0301655	0.0198679	DUOX2/DUOX1	2
CC	GO:0045121	membrane raft	5/51	315/19717	0.00129768	0.0308473	0.020317	DPP4/HMOX1/LAMP2/MAPK3/TUBA1A	5
CC	GO:0098857	membrane microdomain	5/51	316/19717	0.001316	0.0308473	0.020317	DPP4/HMOX1/LAMP2/MAPK3/TUBA1A	5
CC	GO:0042827	platelet dense granule	2/51	21/19717	0.00133486	0.0308473	0.020317	ITIH3/LAMP2	2
CC	GO:0031258	lamellipodium membrane	2/51	22/19717	0.00146593	0.0308473	0.020317	CD44/DPP4	2
CC	GO:0098589	membrane region	5/51	328/19717	0.00155098	0.0308473	0.020317	DPP4/HMOX1/LAMP2/MAPK3/TUBA1A	5
CC	GO:0005769	early endosome	5/51	350/19717	0.00206029	0.0368792	0.0242898	ANXA1/SLC11A2/MAPK3/SIAH2/TF	5
CC	GO:0016323	basolateral plasma membrane	4/51	217/19717	0.00237933	0.0387182	0.0255009	ANXA1/CA9/CD44/TF	4
CC	GO:1990204	oxidoreductase complex	3/51	112/19717	0.00304741	0.0452702	0.0298163	RRM2/DUOX2/DUOX1	3
CC	GO:0031252	cell leading edge	5/51	403/19717	0.00377797	0.0452702	0.0298163	CD44/DPP4/SLC39A14/DUOX2/DUOX1	5
CC	GO:0005925	focal adhesion	5/51	405/19717	0.00385819	0.0452702	0.0298163	ANXA1/CD44/DPP4/HSPB1/MAPK3	5
CC	GO:0005924	cell-substrate adherens junction	5/51	408/19717	0.00398081	0.0452702	0.0298163	ANXA1/CD44/DPP4/HSPB1/MAPK3	5
CC	GO:0030055	cell-substrate junction	5/51	412/19717	0.00414864	0.0452702	0.0298163	ANXA1/CD44/DPP4/HSPB1/MAPK3	5
CC	GO:0005770	late endosome	4/51	256/19717	0.00429941	0.0452702	0.0298163	LAMP2/SLC11A2/MAPK3/TF	4
CC	GO:0030018	Z disc	3/51	132/19717	0.00483138	0.0480454	0.0316441	CRYAB/HSPB1/DNAJB6	3
CC	GO:0031674	I band	3/51	143/19717	0.00603247	0.0568323	0.0374314	CRYAB/HSPB1/DNAJB6	3
CC	GO:0019898	extrinsic component of membrane	4/51	295/19717	0.00706549	0.0632361	0.0416492	ALOX15B/ANXA1/TF/MUC16	4
CC	GO:0045178	basal part of cell	2/51	51/19717	0.0077134	0.0657476	0.0433033	SLC11A2/TF	2
CC	GO:0043025	neuronal cell body	5/51	497/19717	0.00903223	0.0727184	0.0478945	CRYAB/NQO1/ENO2/SIAH2/AURKA	5
CC	GO:0005876	spindle microtubule	2/51	59/19717	0.0102159	0.0727184	0.0478945	AURKA/PRC1	2
CC	GO:0005778	peroxisomal membrane	2/51	60/19717	0.0105508	0.0727184	0.0478945	ACSL1/HMGCR	2
CC	GO:0031903	microbody membrane	2/51	60/19717	0.0105508	0.0727184	0.0478945	ACSL1/HMGCR	2
CC	GO:0055037	recycling endosome	3/51	176/19717	0.0106393	0.0727184	0.0478945	SLC11A2/TF/TUBA1A	3
CC	GO:0005741	mitochondrial outer membrane	3/51	178/19717	0.0109687	0.0727184	0.0478945	BNIP3/ACSL1/SLC11A2	3
CC	GO:0031253	cell projection membrane	4/51	345/19717	0.0120657	0.0771342	0.0508029	CA9/CD44/DPP4/SLC11A2	4
CC	GO:0005765	lysosomal membrane	4/51	354/19717	0.0131564	0.0786894	0.0518272	DPP4/LAMP2/SLC11A2/SLC2A6	4
CC	GO:0098852	lytic vacuole membrane	4/51	355/19717	0.0132814	0.0786894	0.0518272	DPP4/LAMP2/SLC11A2/SLC2A6	4
CC	GO:0030027	lamellipodium	3/51	193/19717	0.0136278	0.0786894	0.0518272	CD44/DPP4/SLC39A14	3
CC	GO:0031968	organelle outer membrane	3/51	201/19717	0.0151834	0.0829803	0.0546533	BNIP3/ACSL1/SLC11A2	3
CC	GO:0019867	outer membrane	3/51	203/19717	0.0155874	0.0829803	0.0546533	BNIP3/ACSL1/SLC11A2	3
CC	GO:0030017	sarcomere	3/51	204/19717	0.0157917	0.0829803	0.0546533	CRYAB/HSPB1/DNAJB6	3
CC	GO:0000790	nuclear chromatin	4/51	377/19717	0.0162252	0.0829803	0.0546533	JUN/MUC1/MYC/TP63	4
CC	GO:0000792	heterochromatin	2/51	78/19717	0.0173802	0.0864181	0.0569175	CDKN2A/HELLS	2
CC	GO:0005901	caveola	2/51	80/19717	0.0182291	0.0881893	0.0580841	HMOX1/MAPK3	2
CC	GO:0044449	contractile fiber part	3/51	221/19717	0.019497	0.0896596	0.0590525	CRYAB/HSPB1/DNAJB6	3
CC	GO:0005902	microvillus	2/51	83/19717	0.0195348	0.0896596	0.0590525	CA9/CD44	2
CC	GO:0030016	myofibril	3/51	224/19717	0.0201967	0.09038	0.059527	CRYAB/HSPB1/DNAJB6	3
CC	GO:0005774	vacuolar membrane	4/51	412/19717	0.0217028	0.0941977	0.0620414	DPP4/LAMP2/SLC11A2/SLC2A6	4
CC	GO:0005874	microtubule	4/51	416/19717	0.0223928	0.0941977	0.0620414	STMN1/AURKA/TUBA1A/PRC1	4
CC	GO:0043292	contractile fiber	3/51	234/19717	0.0226285	0.0941977	0.0620414	CRYAB/HSPB1/DNAJB6	3
CC	GO:0005776	autophagosome	2/51	93/19717	0.0241597	0.0982862	0.0647343	FTH1/LAMP2	2
CC	GO:0031313	extrinsic component of endosome membrane	1/51	10/19717	0.0255728	0.0995114	0.0655412	ANXA1	1
CC	GO:0070938	contractile ring	1/51	10/19717	0.0255728	0.0995114	0.0655412	PRC1	1

## Sheet: MF
ONTOLOGY	ID	Description	GeneRatio	BgRatio	pvalue	p.adjust	qvalue	geneID	Count
MF	GO:0005506	iron ion binding	7/51	152/17697	2.5323e-07	5.4951e-05	3.97172e-05	ALOX12/ALOX12B/ALOX15B/FTH1/RRM2/TF/ALOXE3	7
MF	GO:0016702	oxidoreductase activity, acting on single donors with incorporation of molecular oxygen, incorporation of two atoms of oxygen	4/51	27/17697	1.02226e-06	8.60846e-05	6.22197e-05	ALOX12/ALOX12B/ALOX15B/ALOXE3	4
MF	GO:0016701	oxidoreductase activity, acting on single donors with incorporation of molecular oxygen	4/51	28/17697	1.19011e-06	8.60846e-05	6.22197e-05	ALOX12/ALOX12B/ALOX15B/ALOXE3	4
MF	GO:0008199	ferric iron binding	3/51	11/17697	3.66034e-06	0.000198573	0.000143524	FTH1/RRM2/TF	3
MF	GO:0016209	antioxidant activity	5/51	86/17697	4.74758e-06	0.000206045	0.000148924	ALB/NQO1/TXNRD1/DUOX2/DUOX1	5
MF	GO:0051213	dioxygenase activity	4/51	91/17697	0.000135907	0.00466686	0.00337309	ALOX12/ALOX12B/ALOX15B/ALOXE3	4
MF	GO:0046915	transition metal ion transmembrane transporter activity	3/51	36/17697	0.000150544	0.00466686	0.00337309	SLC11A2/TF/SLC39A14	3
MF	GO:0016651	oxidoreductase activity, acting on NAD(P)H	4/51	107/17697	0.000253674	0.0068809	0.00497334	NQO1/TXNRD1/DUOX2/DUOX1	4
MF	GO:0016175	superoxide-generating NADPH oxidase activity	2/51	12/17697	0.000527584	0.0127206	0.00919415	DUOX2/DUOX1	2
MF	GO:0050664	oxidoreductase activity, acting on NAD(P)H, oxygen as acceptor	2/51	17/17697	0.00107717	0.0233745	0.0168945	DUOX2/DUOX1	2
MF	GO:0033613	activating transcription factor binding	3/51	85/17697	0.00188573	0.0334493	0.0241763	HNF4A/JUN/MYC	3
MF	GO:0008198	ferrous iron binding	2/51	24/17697	0.00215802	0.0334493	0.0241763	FTH1/TF	2
MF	GO:0015295	solute:proton symporter activity	2/51	24/17697	0.00215802	0.0334493	0.0241763	SLC11A2/SLC2A6	2
MF	GO:0072509	divalent inorganic cation transmembrane transporter activity	2/51	24/17697	0.00215802	0.0334493	0.0241763	SLC11A2/SLC39A14	2
MF	GO:0071889	14-3-3 protein binding	2/51	29/17697	0.00314541	0.0455037	0.0328889	ZFP36/DDIT4	2
MF	GO:0030291	protein serine/threonine kinase inhibitor activity	2/51	32/17697	0.00382154	0.0518297	0.0374612	CDKN2A/HSPB1	2
MF	GO:0005504	fatty acid binding	2/51	34/17697	0.0043065	0.0549712	0.0397318	ALB/HNF4A	2
MF	GO:0004712	protein serine/threonine/tyrosine kinase activity	2/51	43/17697	0.00681831	0.0790542	0.0571383	MAPK3/AURKA	2
MF	GO:0020037	heme binding	3/51	135/17697	0.00692179	0.0790542	0.0571383	HMOX1/DUOX2/DUOX1	3
MF	GO:0046906	tetrapyrrole binding	3/51	145/17697	0.00841912	0.0873316	0.0631211	HMOX1/DUOX2/DUOX1	3
MF	GO:0001228	DNA-binding transcription activator activity, RNA polymerase II-specific	5/51	439/17697	0.00845144	0.0873316	0.0631211	ATF3/HNF4A/JUN/MYC/TP63	5
MF	GO:0050662	coenzyme binding	4/51	291/17697	0.00976178	0.0886753	0.0640923	ALB/HMGCR/TXNRD1/DUOX1	4
MF	GO:0004601	peroxidase activity	2/51	52/17697	0.00984855	0.0886753	0.0640923	DUOX2/DUOX1	2
MF	GO:0050661	NADP binding	2/51	52/17697	0.00984855	0.0886753	0.0640923	HMGCR/DUOX1	2
MF	GO:0001102	RNA polymerase II activating transcription factor binding	2/51	53/17697	0.0102161	0.0886753	0.0640923	HNF4A/JUN	2
MF	GO:0016684	oxidoreductase activity, acting on peroxide as acceptor	2/51	56/17697	0.0113546	0.0912572	0.0659584	DUOX2/DUOX1	2
MF	GO:0016836	hydro-lyase activity	2/51	56/17697	0.0113546	0.0912572	0.0659584	CA9/ENO2	2

## Sheet: KEGG
ONTOLOGY	ID	Description	GeneRatio	BgRatio	pvalue	p.adjust	qvalue	geneID	Count
KEGG	hsa04216	Ferroptosis	6/38	41/8076	2.86456e-08	4.98433e-06	4.07069e-06	ACSL1/FTH1/HMOX1/SLC11A2/TF/SLC39A14	6
KEGG	hsa05206	MicroRNAs in cancer	8/38	310/8076	7.69095e-05	0.00644047	0.00525991	CD44/CDKN2A/HMOX1/STMN1/MYC/MAPK3/TP63/DDIT4	8
KEGG	hsa05225	Hepatocellular carcinoma	6/38	168/8076	0.00011779	0.00644047	0.00525991	CDKN2A/NQO1/HMOX1/MYC/MAPK3/TXNRD1	6
KEGG	hsa04726	Serotonergic synapse	5/38	115/8076	0.000185071	0.00644047	0.00525991	ALOX12/ALOX12B/ALOX15B/DUSP1/MAPK3	5
KEGG	hsa04978	Mineral absorption	4/38	59/8076	0.000157575	0.00644047	0.00525991	FTH1/HMOX1/SLC11A2/TF	4
KEGG	hsa05219	Bladder cancer	3/38	41/8076	0.000905711	0.0262656	0.021451	CDKN2A/MYC/MAPK3	3
KEGG	hsa04066	HIF-1 signaling pathway	4/38	109/8076	0.00162798	0.0404669	0.0330492	ENO2/HMOX1/MAPK3/TF	4
KEGG	hsa04010	MAPK signaling pathway	6/38	294/8076	0.00228407	0.0496786	0.0405724	DUSP1/HSPB1/JUN/STMN1/MYC/MAPK3	6
KEGG	hsa05166	Human T-cell leukemia virus 1 infection	5/38	219/8076	0.00339016	0.057135	0.046662	CDKN2A/JUN/MYC/MAPK3/ZFP36	5
KEGG	hsa04140	Autophagy - animal	4/38	137/8076	0.00374103	0.057135	0.046662	BNIP3/LAMP2/MAPK3/DDIT4	4
KEGG	hsa05418	Fluid shear stress and atherosclerosis	4/38	139/8076	0.00394034	0.057135	0.046662	NQO1/DUSP1/HMOX1/JUN	4
KEGG	hsa00590	Arachidonic acid metabolism	3/38	63/8076	0.00314205	0.057135	0.046662	ALOX12/ALOX12B/ALOX15B	3
KEGG	hsa04918	Thyroid hormone synthesis	3/38	75/8076	0.00513967	0.0662896	0.0541385	ALB/DUOX2/DUOX1	3
KEGG	hsa05220	Chronic myeloid leukemia	3/38	76/8076	0.00533365	0.0662896	0.0541385	CDKN2A/MYC/MAPK3	3
KEGG	hsa04012	ErbB signaling pathway	3/38	85/8076	0.0072793	0.0817598	0.0667729	JUN/MYC/MAPK3	3
KEGG	hsa05210	Colorectal cancer	3/38	86/8076	0.00751814	0.0817598	0.0667729	JUN/MYC/MAPK3	3
